# Supplementary material for: Automated extraction of chemical synthesis actions from experimental procedures
Source: Nat Commun. 2020 Jul 17;11:3601. doi: 10.1038/s41467-020-17266-6 (PMC7367864; doi:10.1038/s41467-020-17266-6)
Supplement: Supplementary file 5 — Supplementary Data 2 [file 41467_2020_17266_MOESM5_ESM.txt]

Top-5 action sequence suggestions
=================================

################################################################################
# The top-5 suggestions are given by the OpenNMT library with the beam         #
# search algorithm.                                                            #
# The numbers are the scores for the translation.                              #
# Low (i.e. very negative) scores represent more uncertain predictions.        #
#                                                                              #
# The sentences are ordered by increasing score for the first suggestion,      #
# i.e. sentences that the model is least confident about appear first.         #
################################################################################


Pd(PPh3)2Cl2 (10 mg, 0.01 mmol) in a 10 mL of flask under Ar2 was treated sequentially with 2'-amino-6-bromo-1'-methyl-2-phenylspiro[chroman-4,4'-imidazol]-5'(1'H)- one (20 mg, 0.052 mmol) in 1,4-dioxane (1 mL), Cs2CO3 (2 N, 0.3 mL) and 4-(benzyloxy)phenylboronic acid (24 mg, 0.104 mmol).
Annotation: ADD Pd(PPh3)2Cl2 (10 mg, 0.01 mmol) under Ar2; MAKESOLUTION with 2'-amino-6-bromo-1'-methyl-2-phenylspiro[chroman-4,4'-imidazol]-5'(1'H)- one (20 mg, 0.052 mmol) and 1,4-dioxane (mL); ADD SLN; ADD Cs2CO3 ‌(2 N) (0.3 mL); ADD 4-(benzyloxy)phenylboronic acid (24 mg, 0.104 mmol).
   -5.525 - MAKESOLUTION with Pd(PPh3)2Cl2 (10 mg, 0.01 mmol) and 2'-amino-6-bromo-1'-methyl-2-phenylspiro[chroman-4,4'-imidazol]-5'(1'H)- one (20 mg, 0.052 mmol) and 1,4-dioxane (1 mL); ADD SLN under Ar2; ADD Cs2CO3 ‌(2 N) (0.3 mL) under Ar2; ADD 4-(benzyloxy)phenylboronic acid (24 mg, 0.104 mmol) under Ar2.
   -5.806 - MAKESOLUTION with 2'-amino-6-bromo-1'-methyl-2-phenylspiro[chroman-4,4'-imidazol]-5'(1'H)- one (20 mg, 0.052 mmol) and 1,4-dioxane (1 mL); ADD SLN under Ar2; ADD Cs2CO3 ‌(2 N) (0.3 mL) under Ar2; ADD 4-(benzyloxy)phenylboronic acid (24 mg, 0.104 mmol) under Ar2.
   -6.127 - MAKESOLUTION with 2'-amino-6-bromo-1'-methyl-2-phenylspiro[chroman-4,4'-imidazol]-5'(1'H)- one (20 mg, 0.052 mmol) and 1,4-dioxane (1 mL); ADD SLN underiodophenyl2; ADD Cs2CO3 ‌(2 N) (0.3 mL) under Ar2; ADD 4-(benzyloxy)phenylboronic acid (24 mg, 0.104 mmol) under Ar2.
   -6.684 - MAKESOLUTION with Pd(PPh3)2Cl2 (10 mg, 0.01 mmol) and 2'-amino-6-bromo-1'-methyl-2-phenylspiro[chroman-4,4'-imidazol]-5'(1'H)- one (20 mg, 0.052 mmol) and 1,4-dioxane (1 mL); ADD SLN underiodophenyl2; ADD Cs2CO3 ‌(2 N) (0.3 mL) under Ar2; ADD 4-(benzyloxy)phenylboronic acid (24 mg, 0.104 mmol) under Ar2.
   -7.052 - MAKESOLUTION with Pd(PPh3)2Cl2 (10 mg, 0.01 mmol) and 2'-amino-6-bromo-1'-methyl-2-phenylspiro[chroman-4,4'-imidazol]-5'(1'H)- one (20 mg, 0.052 mmol) and 1,4-dioxane (1 mL); ADD SLN under Ar2; ADD Cs2CO3 ‌(2 N) (0.3 mL) under Ar2; ADD 4-(benzyloxy)phenylboronic acid (24 mg, 0.104 mmol) under K2.

In an oven-dried flask, trimethylsilylacetylene (7.02 g, 71.5 mmol) was dissolved in pentane (60 mL), and cooled to 0° C. in an ice bath. n-Butyllithium (26 mL, 2.5 M in hexanes, 65 mmol,) was added dropwise and the temperature was maintained for an hour.
Annotation: ADD trimethylsilylacetylene (7.02 g, 71.5 mmol); ADD pentane (60 mL); SETTEMPERATURE 0° C; ADD n-Butyllithium ‌(2.5 M in hexanes) (26 mL, 65 mmol) dropwise; STIR for one hour at same temperature.
   -5.507 - ADD trimethylsilylacetylene (7.02 g, 71.5 mmol); ADD pentane (60 mL); SETTEMPERATURE 0° C; ADD 2.5 M in hexanes (65 mmol) dropwise at 0 °C; STIR for an hour.
   -6.212 - ADD trimethylsilylacetylene (7.02 g, 71.5 mmol); ADD pentane (60 mL); SETTEMPERATURE 0° C; ADD n-Butyllithium ‌(2.5 M in hexanes) (65 mmol) dropwise at 0 °C; STIR for an hour.
   -8.442 - ADD trimethylsilylacetylene (7.02 g, 71.5 mmol); ADD pentane (60 mL); SETTEMPERATURE 0° C; ADD n-Butyllithium ‌(2.5 M in hexanes) (65 mmol) dropwise at 0° C; STIR for an hour.
   -9.772 - ADD trimethylsilylacetylene (7.02 g, 71.5 mmol); ADD pentane (60 mL); SETTEMPERATURE 0° C; STIR for an hour at same temperature.
  -12.454 - ADD trimethylsilylacetylene (7.02 g, 71.5 mmol); ADD pentane (60 mL); SETTEMPERATURE 0° C; ADD n-Butyllithium ‌(2.5 M in hexanes) (26 mL, 65 mmol) dropwise at 0° C; STIR for an hour.

The reaction is cooled to ambient room temperature and 1N HCl and water (25 ml) are added, followed by neutralization with sodium hydroxide (about 25 %) to generate (1R,2R)-2-amino-1-[4-(methylsulfonyl)phenyl]-1,3-propanediol (Compound V wherein R1 is methylsulfonyl) in situ.
Annotation: SETTEMPERATURE room temperature; ADD 1N HCl and water (25 ml); PH with sodium hydroxide ‌(about 25 %) to pH neutral; YIELD (1R,2R)-2-amino-1-[4-(methylsulfonyl)phenyl]-1,3-propanediol.
   -4.210 - SETTEMPERATURE room temperature; ADD 1N HCl; ADD water (25 ml); PH with sodium hydroxide ‌(1R,2R)-2-amino-1-[4-(methylsulfonyl)phenyl]-1,3-propanediol to pH neutral.
   -4.356 - SETTEMPERATURE room temperature; ADD 1N HCl; ADD water (25 ml); PH with sodium hydroxide ‌(90% ‌(1R,2R)-2-amino-1-[4-(methylsulfonyl)phenyl]-1,3-propanediol to pH neutral.
   -4.491 - SETTEMPERATURE room temperature; ADD 1N HCl; ADD water (25 ml); PH with sodium hydroxide ‌(90%) to pH neutral.
   -4.811 - SETTEMPERATURE room temperature; ADD 1N HCl; ADD water (25 ml); PH with sodium hydroxide to pH neutral; YIELD (1R,2R)-2-amino-1-[4-(methylsulfonyl)phenyl]-1,3-propanediol.
   -5.762 - SETTEMPERATURE room temperature; ADD 1N HCl; ADD water (25 ml); PH with sodium hydroxide ‌(~5); ADD (1R,2R)-2-amino-1-[4-(methylsulfonyl)phenyl]-1,3-propanediol.

Partition between water (100 mL) and ethyl acetate (100 mL), wash the aqueous layer with ethyl acetate (2×100 mL), combine the organic layers, wash with water (5×100 mL) and aqueous NaCl solution (100 mL).
Annotation: PARTITION with water (100 mL) and ethyl acetate (100 mL); COLLECTLAYER aqueous; WASH with ethyl acetate (100 mL) 2 x; COLLECTLAYER organic; WASH with water (100 mL) 5 x; WASH with aqueous NaCl solution (100 mL).
   -3.918 - PARTITION with water (100 mL) and ethyl acetate (100 mL); COLLECTLAYER aqueous; WASH with ethyl acetate (100 mL) 2 x; COLLECTLAYER organic; WASH with water (100 mL) 5 x; WASH with aqueous NaCl solution (100 mL).
   -6.352 - PARTITION with water (100 mL) and ethyl acetate (100 mL); COLLECTLAYER aqueous; WASH with water (100 mL) 5 x; WASH with aqueous NaCl solution (100 mL).
   -9.849 - PARTITION with tri PARTITION with water (100 mL) and ethyl acetate (100 mL); COLLECTLAYER aqueous; WASH with water (100 mL) 5 x; WASH with aqueous NaCl solution (100 mL).
  -10.749 - PARTITION with 4 PARTITION with water (100 mL) and ethyl acetate (100 mL); COLLECTLAYER aqueous; WASH with water (100 mL) 5 x; WASH with aqueous NaCl solution (100 mL).
  -13.446 - PARTITION with water (100 mL) and ethyl acetate (100 mL); COLLECTLAYER aqueous; WASH with ethyl acetate (100 mL) 2 x; COLLECTLAYER organic; WASH with water (100 mL) (5 x; WASH with aqueous NaCl solution (100 mL).

18.1 ml (18 mmol) of a 1-molar solution of boron tribromide in dichloromethane were added to a solution of 3.37 g (9 mmol) of 4-chloro-3-(2,3-dichloro-4-methoxybenzyl)-5-difluoromethoxy-1-methyl-1H-pyrazole in 45 ml of dichloromethane which had been cooled to (−78)° C.
Annotation: MAKESOLUTION with 4-chloro-3-(2,3-dichloro-4-methoxybenzyl)-5-difluoromethoxy-1-methyl-1H-pyrazole (3.37 g, 9 mmol) and dichloromethane (45 ml); ADD SLN; SETTEMPERATURE (−78)° C; ADD 1-molar solution of boron tribromide in dichloromethane (18.1 ml, 18 mmol).
   -3.744 - MAKESOLUTION with 4-chloro-3-(2,3-dichloro-4-methoxybenzyl)-5-difluoromethoxy-1-methyl-1H-pyrazole (3.85 g, 9 mmol) and dichloromethane (45 ml); ADD SLN; ADD 1-molar solution of boron tribromide in dichloromethane (18.1 ml, 18 mmol); SETTEMPERATURE −78)° C.
   -4.222 - MAKESOLUTION with 4-chloro-3-(2,3-dichloro-4-methoxybenzyl)-5-difluoromethoxy-1-methyl-1H-pyrazole (3.85 g, 9 mmol) and dichloromethane (45 ml); ADD SLN; MAKESOLUTION with boron tribromide (23.9 ml, 18 mmol) and dichloromethane; ADD SLN; SETTEMPERATURE −78)° C.
   -4.282 - MAKESOLUTION with 4-chloro-3-(2,3-dichloro-4-methoxybenzyl)-5-difluoromethoxy-1-methyl-1H-pyrazole (3.37 g, 9 mmol) and dichloromethane (45 ml); ADD SLN; ADD 1-molar solution of boron tribromide in dichloromethane (18.1 ml, 18 mmol); SETTEMPERATURE −78)° C.
   -4.314 - MAKESOLUTION with 4-chloro-3-(2,3-dichloro-4-methoxybenzyl)-5-difluoromethoxy-1-methyl-1H-pyrazole (3.37 g, 9 mmol) and dichloromethane (45 ml); ADD SLN; MAKESOLUTION with boron tribromide (23.9 ml, 18 mmol) and dichloromethane; ADD SLN; SETTEMPERATURE −78)° C.
   -4.694 - MAKESOLUTION with boron tribromide (23.9 ml, 18 mmol) and dichloromethane; ADD SLN; MAKESOLUTION with 4-chloro-3-(2,3-dichloro-4-methoxybenzyl)-5-difluoromethoxy-1-methyl-1H-pyrazole (3.37 g, 9 mmol) and dichloromethane (45 ml); ADD SLN; SETTEMPERATURE −78)° C.

The reaction was stirred for 15 min at 0° C., warmed to 60° C., stirred for an additional 15 min, cooled to room temperature, and left to stir overnight.
Annotation: STIR for 15 min at 0° C; SETTEMPERATURE 60° C; STIR for 15 min; SETTEMPERATURE room temperature; STIR for overnight at 60° C.
   -3.645 - STIR for 15 min at 0° C; SETTEMPERATURE 60° C; STIR for 15 min; SETTEMPERATURE room temperature; STIR for overnight.
   -3.973 - STIR for 15 min at 0° C; SETTEMPERATURE 60° C; STIR for 15 min; STIR for overnight at room temperature.
   -5.214 - STIR for 15 min at 0° C; SETTEMPERATURE 60° C; STIR for 15 min at room temperature; STIR for overnight.
   -8.613 - STIR for 15 min at 0° C; SETTEMPERATURE 60° C; STIR for 15 min at room temperature; STIR for overnight at room temperature.
  -13.740 - STIR for 15 min at 0° C; SETTEMPERATURE 60° C; STIR for 15 min under N; STIR for overnight at room temperature.

The cooling bath was removed, and after stirring for 90 minutes at 22° C., and additional portion of DAST (0.033 mL, 0.25 mmol, 2.5 equiv) was added.
Annotation: SETTEMPERATURE room temperature; STIR for 90 minutes at 22° C; ADD DAST (0.033 mL, 0.25 mmol, 2.5 equiv).
   -3.454 - SETTEMPERATURE 22° C; ADD DAST (0.033 mL, 0.25 mmol, 2.5 equiv).
   -3.583 - SETTEMPERATURE 22° C; STIR for 90 minutes at 22° C; ADD DAST (0.033 mL, 0.25 mmol, 2.5 equiv).
   -5.570 - SETTEMPERATURE 22° C; STIR for 90 minutes at 22° C; ADDquinazolinone (0.033 mL, 0.25 mmol, 2.5 equiv).
  -10.498 - SETTEMPERATURE 22° C; STIR for 90 minutes at 22° C; ADD (R)-tert-butyldimethylsilyloxy)-2-cyano-4-(4-methyl-phenylethynyl)carbamate (0.033 mL, 0.25 mmol, 2.5 equiv).
  -10.954 - SETTEMPERATURE 22° C; STIR for 90 minutes at 22° C; ADD (R)-tert-butyldimethylsilyloxy)-2-cyano-4-(4-methyl-phenylethynyl)piperidine-1-carboxylate (0.033 mL, 0.25 mmol, 2.5 equiv).

To a stirred and cooled (ice-bath) mixture of 13.0 g of 3,4-difluorophenol and 200 ml of N,N-dimethylformamide, there were added 4.8 g of a dispersion of sodium hydride in mineral oil (50%) and, after stirring for 1 hour, a solution of 22.8 g of (S)-(oxiranylmethyl) 4-methylbenzenesulfonate (ester) in some N,N-dimethylformamide.
Annotation: MAKESOLUTION with 3,4-difluorophenol (13.0 g) and N,N-dimethylformamide (200 ml); ADD SLN; ADD sodium hydride in mineral oil ‌(50%) (4.8 g) at 0 °C; STIR for 1 hour; MAKESOLUTION with (S)-(oxiranylmethyl) 4-methylbenzenesulfonate ‌(ester) (22.8 g) and N,N-dimethylformamide; ADD SLN.
   -3.351 - SETTEMPERATURE room temperature; MAKESOLUTION with 3,4-difluorophenol (13.0 g) and N,N-dimethylformamide (200 ml); ADD SLN; ADD sodium hydride in mineral oil ‌(30%) (4.8 g); STIR for 1 hour; MAKESOLUTION with (S)-(oxiranylmethyl) 4-methylbenzenesulfonate (22.8 g) and N,N-dimethylformamide; ADD SLN.
   -3.500 - SETTEMPERATURE room temperature; MAKESOLUTION with 3,4-difluorophenol (13.0 g) and N,N-dimethylformamide (200 ml); ADD SLN; ADD sodium hydride in mineral oil ‌(30%) (4.8 g); STIR for 1 hour; MAKESOLUTION with (S)-(oxiranylmethyl) 4-methylbenzenesulfonate ‌(ester) (22.8 g) and N,N-dimethylformamide; ADD SLN.
   -4.493 - SETTEMPERATURE 0 °C; MAKESOLUTION with 3,4-difluorophenol (13.0 g) and N,N-dimethylformamide (200 ml); ADD SLN; ADD sodium hydride in mineral oil ‌(30%) (4.8 g); STIR for 1 hour; MAKESOLUTION with (S)-(oxiranylmethyl) 4-methylbenzenesulfonate ‌(ester) (22.8 g) and N,N-dimethylformamide; ADD SLN.
   -5.016 - SETTEMPERATURE 0 °C; MAKESOLUTION with 3,4-difluorophenol (13.0 g) and N,N-dimethylformamide (200 ml); ADD SLN; ADD sodium hydride in mineral oil ‌(30%) (4.8 g); STIR for 1 hour; MAKESOLUTION with (S)-(oxiranylmethyl) 4-methylbenzenesulfonate (22.8 g) and N,N-dimethylformamide; ADD SLN.
   -5.049 - MAKESOLUTION with 3,4-difluorophenol (13.0 g) and N,N-dimethylformamide (200 ml); ADD SLN; SETTEMPERATURE 0 °C; ADD sodium hydride (4.8 g); STIR for 1 hour; MAKESOLUTION with (S)-(oxiranylmethyl) 4-methylbenzenesulfonate (22.8 g) and N,N-dimethylformamide; ADD SLN.

These samples were incubated and allowed to conjugate overnight at 4° C., in the dark, to allow the maleimide groups on the F5M to react with predominantly the free sulfhydryl, present in both albumin species.
Annotation: WAIT for overnight at 4° C.
   -3.076 - SETTEMPERATURE 4° C; PH with maleimide to pH acidic.
   -3.445 - STIR for overnight at 4° C; PH with maleimide to pH basic.
   -3.821 - STIR for overnight at 4° C; ADD maleimide.
   -3.848 - WAIT for overnight at 4° C; PH with maleimide to pH neutral.
   -3.882 - STIR for overnight at 4° C; ADD maleimide; ADD F5M.

Evaporation of the CH3CO2CH2CH3 layers and silica gel column chromatography, eluent 4:1 hexane: CH3CO2CH2CH3, gives the title compound.
Annotation: COLLECTLAYER organic; CONCENTRATE; PURIFY; YIELD title compound.
   -2.982 - RECRYSTALLIZE from CH3CO2CH2CH3; YIELD title compound.
   -3.545 - RECRYSTALLIZE from CH3CO2CH2CH3 layers; YIELD title compound.
   -3.667 - YIELD title compound.
   -5.276 - CONCENTRATE; YIELD title compound.
   -5.430 - RECRYSTALLIZE from CH3CO2CH2CH3 suspension; YIELD title compound.

The residue was chromatographed on silica gel eluted with 2-3% methanol/dichloromethane to give the title compound, which was recrystallised from dichloromethane/petrol (80 mg, 28%), Mp 191-5° C.
Annotation: PURIFY; RECRYSTALLIZE from dichloromethane/petrol; YIELD title compound (80 mg, 28%).
   -2.877 - PURIFY; RECRYSTALLIZE from dichloromethane/DMSO (80 mg); YIELD title compound.
   -2.909 - PURIFY; RECRYSTALLIZE from dichloromethane/ester; YIELD title compound.
   -3.423 - PURIFY; RECRYSTALLIZE from dichloromethane/brine (80 mg); YIELD title compound.
   -3.932 - PURIFY; RECRYSTALLIZE from dichloromethane/MeOH; YIELD title compound.
  -10.755 - PURIFY; RECRYSTALLIZE from dichloromethane/6(5H,7aR)-2-(benzoxazol-5-yl)ethynyl]benzamide; YIELD title compound.

A mixture of N-(2-chloro-5-nitropyrimidin-4-yl)-L-4-(N,N-dimethylcarbamyloxy)-phenylalanine tert-butyl ester (9.52 g, 20.45 mmol), Degussa-type 20% palladium on carbon (9.5.2 g), NaHCO3 (8.59 g, 102.2 mmol), and 165 mL MeOH was shaken under 55 Psi H2 for 16 h, at which point TLC indicated conversion of N-(2-chloro-5-nitropyrimidin-4-yl)-L-4-(N,N-dimethylcarbamyloxy)phenylalanine tert-butyl ester into a single product.
Annotation: MAKESOLUTION with N-(2-chloro-5-nitropyrimidin-4-yl)-L-4-(N,N-dimethylcarbamyloxy)-phenylalanine tert-butyl ester (9.52 g, 20.45 mmol) and Degussa-type 20% palladium on carbon (9.5.2 g) and NaHCO3 (8.59 g, 102.2 mmol) and MeOH (165 mL); ADD SLN; STIR for 16 h under H2.
   -2.416 - MAKESOLUTION with N-(2-chloro-5-nitropyrimidin-4-yl)-L-4-(N,N-dimethylcarbamyloxy)-phenylalanine tert-butyl ester (9.52 g, 20.45 mmol) and Degussa-type and palladium on carbon (9.5.2 g) and NaHCO3 (8.59 g, 102.2 mmol) and MeOH (165 mL); ADD SLN; WAIT for 16 h.
   -3.270 - MAKESOLUTION with N-(2-chloro-5-nitropyrimidin-4-yl)-L-4-(N,N-dimethylcarbamyloxy)-phenylalanine tert-butyl ester (9.52 g, 20.45 mmol) and Degussa-type and palladium on carbon (9.5.2 g) and NaHCO3 (8.59 g, 102.2 mmol) and MeOH (165 mL); ADD SLN; STIR for 16 h at 55 Psi H2.
   -3.575 - MAKESOLUTION with N-(2-chloro-5-nitropyrimidin-4-yl)-L-4-(N,N-dimethylcarbamyloxy)-phenylalanine tert-butyl ester (9.52 g, 20.45 mmol) and Degussa-type and palladium on carbon (9.5.2 g) and NaHCO3 (8.59 g, 102.2 mmol) and MeOH (165 mL); ADD SLN; STIR for 16 h.
   -5.638 - MAKESOLUTION with N-(2-chloro-5-nitropyrimidin-4-yl)-L-4-(N,N-dimethylcarbamyloxy)-phenylalanine tert-butyl ester (9.52 g, 20.45 mmol) and Degussa-type and palladium on carbon (9.5.2 g) and NaHCO3 (8.59 g, 102.2 mmol) and MeOH (165 mL); ADD SLN; PH with Psi H2 to pH acidic.
   -5.840 - MAKESOLUTION with N-(2-chloro-5-nitropyrimidin-4-yl)-L-4-(N,N-dimethylcarbamyloxy)-phenylalanine tert-butyl ester (9.52 g, 20.45 mmol) and Degussa-type and palladium on carbon (9.5.2 g) and NaHCO3 (8.59 g, 102.2 mmol) and MeOH (165 mL); ADD SLN; PH with Psi H2 to pH 55.

To a solution of (R)-1-(3-fluoro-5-(1,1,2,2-tetrafluoroethoxy)phenyl)-1-(4-fluorophenyl)-2-phenylethanamine (31 mg, 0.07 mmol), prepared as described in Procedure 3, 4, 5 and 6, in DCM (1 mL) was added (9H-fluoren-9-yl)methyl 1-amino-4,4,4-trifluoro-1-oxobutan-2-ylcarbamate (31 mg, 0.08 mmol), followed by PyBrOP and iPr2NEt.
Annotation: MAKESOLUTION with (R)-1-(3-fluoro-5-(1,1,2,2-tetrafluoroethoxy)phenyl)-1-(4-fluorophenyl)-2-phenylethanamine (31 mg, 0.07 mmol) and DCM (1 mL); ADD SLN; ADD (9H-fluoren-9-yl)methyl 1-amino-4,4,4-trifluoro-1-oxobutan-2-ylcarbamate (31 mg, 0.08 mmol); ADD PyBrOP; ADD iPr2NEt.
   -2.401 - MAKESOLUTION with (R)-1-(3-fluoro-5-(1,1,2,2-tetrafluoroethoxy)phenyl)-1-(4-fluorophenyl)-2-phenylethanamine (31 mg, 0.07 mmol) and DCM (1 mL); ADD SLN; ADD (9H-fluoren-9-yl)methyl 1-amino-4,4,4-trifluoro-1-oxobutan-2-ylcarbamate (31 mg, 0.08 mmol); ADD PyrBrOP; ADD iPr2NEt.
   -2.705 - MAKESOLUTION with (R)-1-(3-fluoro-5-(1,1,2,2-tetrafluoroethoxy)phenyl)-1-(4-fluorophenyl)-2-phenylethanamine (31 mg, 0.07 mmol) and DCM (1 mL); ADD SLN; ADD (9H-fluoren-9-yl)methyl 1-amino-4,4,4-trifluoro-1-oxobutan-2-ylcarbamate (31 mg, 0.08 mmol); ADD PyBrOP; ADD iPr2NEt.
   -4.289 - MAKESOLUTION with (R)-1-(3-fluoro-5-(1,1,2,2-tetrafluoroethoxy)phenyl)-1-(4-fluorophenyl)-2-phenylethanamine (31 mg, 0.07 mmol) and DCM (1 mL); ADD SLN; ADD (9H-fluoren-9-yl)methyl 1-amino-4,4,4-trifluoro-1-oxobutan-2-ylcarbamate (31 mg, 0.08 mmol); ADD PyBrOP and iPr2NEt.
   -4.330 - MAKESOLUTION with (R)-1-(3-fluoro-5-(1,1,2,2-tetrafluoroethoxy)phenyl)-1-(4-fluorophenyl)-2-phenylethanamine (31 mg, 0.07 mmol) and DCM (1 mL); ADD SLN; ADD (9H-fluoren-9-yl)methyl 1-amino-4,4,4-trifluoro-1-oxobutan-2-ylcarbamate (31 mg, 0.08 mmol); ADD 3-[5-BrOP; ADD iPr2NEt.
   -4.807 - MAKESOLUTION with (R)-1-(3-fluoro-5-(1,1,2,2-tetrafluoroethoxy)phenyl)-1-(4-fluorophenyl)-2-phenylethanamine (31 mg, 0.07 mmol) and DCM (1 mL); ADD SLN; ADD (9H-fluoren-9-yl)methyl 1-amino-4,4,4-trifluoro-1-oxobutan-2-ylcarbamate (31 mg, 0.08 mmol); ADD PyrBrOP and iPr2NEt.

N-(4-(2-(4-Aminophenyl)ethyl)-1,3-thiazol-2-yl)acetamide (1.8 g) prepared in a similar manner according to Step 6 of Production Example 1, 2-(methylsulfanyl)-4,5-dihydro-1,3-thiazole (918 mg), hydrochloric acid concentrate (0.57 ml) and 2-methoxyethanol (28 ml) were combined under nitrogen atmosphere, and stirred at 120° C. for 10 hours.
Annotation: ADD N-(4-(2-(4-Aminophenyl)ethyl)-1,3-thiazol-2-yl)acetamide (1.8 g) under nitrogen; ADD 2-(methylsulfanyl)-4,5-dihydro-1,3-thiazole (918 mg) under nitrogen; ADD hydrochloric acid concentrate (0.57 ml) under nitrogen; ADD 2-methoxyethanol (28 ml) under nitrogen; STIR for 10 hours at 120° C.
   -2.346 - ADD N-(4-(2-(4-Aminophenyl)ethyl)-1,3-thiazol-2-yl)acetamide (1.8 g); ADD 2-(methylsulfanyl)-4,5-dihydro-1,3-thiazole (918 mg); ADD hydrochloric acid (0.57 ml); ADD 2-methoxyethanol (28 ml); STIR for 10 hours at 120° C under nitrogen.
   -2.891 - FOLLOWOTHERPROCEDURE.
   -5.254 - ADD N-(4-(2-(4-Aminophenyl)ethyl)-1,3-thiazol-2-yl)acetamide (1.8 g); ADD 2-(methylsulfanyl)-4,5-dihydro-1,3-thiazole (918 mg); ADD hydrochloric acid14 (0.57 ml); ADD 2-methoxyethanol (28 ml); STIR for 10 hours at 120° C under nitrogen.
   -6.122 - ADD N-(4-(2-(4-Aminophenyl)ethyl)-1,3-thiazol-2-yl)acetamide (1.8 g); ADD 2-(methylsulfanyl)-4,5-dihydro-1,3-thiazole (918 mg); ADD hydrochloric acid CONCENTRATE (0.57 ml); ADD 2-methoxyethanol (28 ml); STIR for 10 hours at 120° C under nitrogen.
   -7.879 - ADD N-(4-(2-(4-Aminophenyl)ethyl)-1,3-thiazol-2-yl)acetamide (1.8 g); ADD 2-(methylsulfanyl)-4,5-dihydro-1,3-thiazole (918 mg); ADD hydrochloric acid (2.85 ml); ADD 2-methoxyethanol (28 ml); STIR for 10 hours at 120° C under nitrogen.

3-Nitro-phenol (1.00 g, 7.189 mmol) was treated with 4-bromo-benzyl bromide (1.976 g, 7.90 mmol) following the procedure of 189a providing the tile compound (2.1 g, 97%).
Annotation: FOLLOWOTHERPROCEDURE.
   -2.336 - ADD 3-Nitro-phenol (1.00 g, 7.189 mmol); ADD 4-bromo-benzyl bromide (1.976 g, 7.90 mmol); FOLLOWOTHERPROCEDURE.
   -3.291 - ADD 3-Nitro-phenol (1.00 g, 7.189 mmol); ADD 4-bromo-benzyl bromide (1.976 g, 7.90 mmol); YIELD 189a (2.1 g, 97%).
   -7.456 - ADD 3-Nitro-phenol (1.00 g, 7.189 mmol); ADD 4-bromo-benzyl bromide (1.976 g, 7.90 mmol); YIELD 189a (2.1 g, 95%).
   -7.540 - ADD 3-Nitro-phenol (1.00 g, 7.189 mmol); ADD 4-bromo-benzyl bromide (1.976 g, 7.90 mmol); YIELD 189a (2.1 g, 92%).
   -7.811 - ADD 3-Nitro-phenol (1.00 g, 7.189 mmol); ADD 4-bromo-benzyl bromide (1.976 g, 7.90 mmol); YIELD tile compound (2.1 g, 97%).

A stirred solution of (1-oxo-5,8-dihydro-1H,6H-pyrano[3,4-c]pyran-3-ylmethyl)-carbamic acid tert-butyl ester (160 mg, 0.57 mmol) in dimethylformamide (3 mL) in 28% ammonium hydroxide (6 mL) was heated at 90 °C for two hours, concentrated in vacuo then dried under a stream of nitrogen.
Annotation: MAKESOLUTION with (1-oxo-5,8-dihydro-1H,6H-pyrano[3,4-c]pyran-3-ylmethyl)-carbamic acid tert-butyl ester (160 mg, 0.57 mmol) and dimethylformamide (3 mL) and 28% ammonium hydroxide (6 mL); ADD SLN; STIR for 2 hours at 90 °C; CONCENTRATE; DRYSOLID under nitrogen.
   -2.317 - MAKESOLUTION with (1-oxo-5,8-dihydro-1H,6H-pyrano[3,4-c]pyran-3-ylmethyl)-carbamic acid tert-butyl ester (160 mg, 0.57 mmol) and dimethylformamide (3 mL) anddifluorophenyl ammonium hydroxide (6 mL); ADD SLN; STIR for 2 hours at 90 °C; CONCENTRATE; DRYSOLID under nitrogen.
   -2.391 - MAKESOLUTION with (1-oxo-5,8-dihydro-1H,6H-pyrano[3,4-c]pyran-3-ylmethyl)-carbamic acid tert-butyl ester (160 mg, 0.57 mmol) and dimethylformamide (3 mL) and 37% ammonium hydroxide (6 mL); ADD SLN; STIR for 2 hours at 90 °C; CONCENTRATE; DRYSOLID under nitrogen.
   -3.074 - MAKESOLUTION with (1-oxo-5,8-dihydro-1H,6H-pyrano[3,4-c]pyran-3-ylmethyl)-carbamic acid tert-butyl ester (160 mg, 0.57 mmol) and dimethylformamide (3 mL) and 10% ammonium hydroxide (6 mL); ADD SLN; STIR for 2 hours at 90 °C; CONCENTRATE; DRYSOLID under nitrogen.
   -3.702 - MAKESOLUTION with (1-oxo-5,8-dihydro-1H,6H-pyrano[3,4-c]pyran-3-ylmethyl)-carbamic acid tert-butyl ester (160 mg, 0.57 mmol) and dimethylformamide (3 mL) and anhydrous ammonium hydroxide (6 mL); ADD SLN; STIR for 2 hours at 90 °C; CONCENTRATE; DRYSOLID under nitrogen.
   -7.202 - MAKESOLUTION with (1-oxo-5,8-dihydro-1H,6H-pyrano[3,4-c]pyran-3-ylmethyl)-carbamic acid tert-butyl ester (160 mg, 0.57 mmol) and dimethylformamide (3 mL) and 37% ammonium hydroxide (6 mL); ADD SLN; STIR for 2 hours at 90 °C; CONCENTRATE; DRYSOLUTION over nitrogen.

Then the reaction mass was cooled to 0-5° C. in an ice bath and added formaldehyde (2.84 mL, 28.4 mmol, 30-50%).
Annotation: SETTEMPERATURE 0-5° C; ADD formaldehyde ‌(30-50%) (2.84 mL, 28.4 mmol).
   -2.237 - SETTEMPERATURE 0-5° C; ADD formaldehyde (2.84 mL, 28.4 mmol, 30-30°.
   -3.173 - SETTEMPERATURE 0-5° C; ADD formaldehyde (2.84 mL, 28.4 mmol, 30-%).
   -3.745 - SETTEMPERATURE 0-5° C; ADD formaldehyde (2.84 mL, 28.4 mmol, 30--130°).
   -4.377 - SETTEMPERATURE 0-5° C; ADD formaldehyde (2.84 mL, 28.4 mmol, 30-f).
   -4.671 - SETTEMPERATURE 0-5° C; ADD formaldehyde (2.84 mL, 28.4 mmol, 30-30°).

A 12.5 N NaOH (0.760 mL, 9.53 mmol) solution was added dropwise while stirring, maintaining the temperature of the reaction below −10° C.
Annotation: ADD 12.5 N NaOH solution (0.760 mL, 9.53 mmol) dropwise; STIR at −10° C.
   -2.147 - ADD N NaOH (2.80 mL, 9.53 mmol) dropwise at below −10° C.
   -4.764 - ADD N NaOH6-0 mL, 9.53 mmol) dropwise at below −10° C.
   -6.514 - ADD N NaOH in solution (12.5 normal, 0.760 mL, 9.53 mmol) dropwise at below −10° C.
   -7.662 - ADD N NaOH in pH 12.5 N.
  -21.330 - ADD N NaOH in solution (12.5 normal, 0.760 mL, 9.53 mmol) dropwise at below 10° C.

{1-[9-((1R,2S,3R,4S)-2,3-Dihydroxy-4-propionylamino-cyclopentyl)-6-(2,2-diphenyl-ethyl-amino)-9H-purin-2-yl]-piperidin-4-yl}-carbamic acid tert-butyl ester trifluoroacetate (0.02 g, 0.03 mmol) is dissolved in HCl (1 ml of a 1.25 M solution in methanol) and allowed to stand at room temperature overnight.
Annotation: ADD {1-[9-((1R,2S,3R,4S)-2,3-Dihydroxy-4-propionylamino-cyclopentyl)-6-(2,2-diphenyl-ethyl-amino)-9H-purin-2-yl]-piperidin-4-yl}-carbamic acid tert-butyl ester trifluoroacetate (0.02 g, 0.03 mmol); ADD HCl ‌(1.25 M solution in methanol) (1 ml); WAIT for overnight at room temperature.
   -2.144 - ADD {1-[9-((1R,2S,3R,4S)-2,3-Dihydroxy-4-propionylamino-cyclopentyl)-6-(2,2-diphenyl-ethyl-amino)-9H-purin-2-yl]-piperidin-4-yl}-carbamic acid tert-butyl ester trifluoroacetate (0.02 g, 0.03 mmol); ADD HCl ‌(1 ml of 1.25 M solution in methanol); WAIT for overnight at room temperature.
   -2.671 - ADD {1-[9-((1R,2S,3R,4S)-2,3-Dihydroxy-4-propionylamino-cyclopentyl)-6-(2,2-diphenyl-ethyl-amino)-9H-purin-2-yl]-piperidin-4-yl}-carbamic acid tert-butyl ester trifluoroacetate (0.02 g, 0.03 mmol); ADD HCl (1 ml); ADD 1.25 M solution in methanol; WAIT for overnight at room temperature.
   -4.793 - ADD {1-[9-((1R,2S,3R,4S)-2,3-Dihydroxy-4-propionylamino-cyclopentyl)-6-(2,2-diphenyl-ethyl-amino)-9H-purin-2-yl]-piperidin-4-yl}-carbamic acid tert-butyl ester trifluoroacetate (0.02 g, 0.03 mmol); ADD HCl ‌(1 ml); ADD 1.25 M solution in methanol); WAIT for overnight at room temperature.
   -6.322 - ADD {1-[9-((1R,2S,3R,4S)-2,3-Dihydroxy-4-propionylamino-cyclopentyl)-6-(2,2-diphenyl-ethyl-amino)-9H-purin-2-yl]-piperidin-4-yl}-carbamic acid tert-butyl ester trifluoroacetate (0.02 g, 0.03 mmol); ADD HCl ‌( 1.25 M solution in methanol) (1 ml); WAIT for overnight at room temperature.
   -8.299 - ADD {1-[9-((1R,2S,3R,4S)-2,3-Dihydroxy-4-propionylamino-cyclopentyl)-6-(2,2-diphenyl-ethyl-amino)-9H-purin-2-yl]-piperidin-4-yl}-carbamic acid tert-butyl ester trifluoroacetate (0.02 g, 0.03 mmol); ADD HCl ‌(1 ml); ADD 1.25 M solution in methanol); WAIT for overnight at room temperature.

After concentration, the residue was diluted with dichloromethane (200 mL/mmol), washed with water (62 mL/mmol x 3).
Annotation: CONCENTRATE; ADD dichloromethane (200 mL); WASH with water (62 mL) 3 x.
   -2.087 - CONCENTRATE; ADD dichloromethane (200 mL/mmol); WASH with water (62 mL/mmol) 3 x.
   -3.737 - CONCENTRATE; ADD dichloromethane (200 mL/mmol); WASH with water (62 mL/mmol x 3).
   -4.989 - CONCENTRATE; ADD dichloromethane (200 mL/mmol); WASH with water (62 mL/mmol x 3 x.
   -5.416 - ADD dichloromethane (200 mL/mmol); WASH with water (62 mL/mmol) 3 x.
   -6.238 - CONCENTRATE; ADD dichloromethane (200 mL/mmol); WASH with water (62 mL/mmol) x.

The reaction mixture was concentrated in vacuo before being dissolved in MeOH and purified by SPE on sulfonic acid (SCX) 5 g, first washing with MeOH and then eluting using a 10% NH3/MeOH solution to give the free base of the product.
Annotation: CONCENTRATE; ADD MeOH; PURIFY.
   -2.077 - CONCENTRATE; ADD MeOH; PURIFY; WASH with MeOH; YIELD product.
   -2.717 - CONCENTRATE; ADD MeOH; PURIFY; WASH with MeOH; YIELD 10% NH3/MeOH solution.
   -2.838 - CONCENTRATE; ADD MeOH; PURIFY; WASH with MeOH; YIELD 10% NH3 MeOH solution.
   -3.307 - CONCENTRATE; ADD MeOH; PURIFY; WASH with MeOH; YIELD 10% NH3/ MeOH solution.
   -4.253 - CONCENTRATE; ADD MeOH; PURIFY; WASH with MeOH; YIELD ethyl.

The reaction was stirred for 10 min and then 296 mg 5-chloro-7-(3,4-dimethoxy-phenyl)-[1,6]naphthyridine (6.37) as a solution in 2 mL dimethylacetamide was added.
Annotation: STIR for 10 min; MAKESOLUTION with 5-chloro-7-(3,4-dimethoxy-phenyl)-[1,6]naphthyridine (296 mg) and dimethylacetamide (2 mL); ADD SLN.
   -2.064 - STIR for 10 min; MAKESOLUTION with 5-chloro-7-(3,4-dimethoxy-phenyl)-[1,6]naphthyridine (0.64 mg) and dimethylacetamide (2 mL); ADD SLN.
   -2.649 - STIR for 10 min; MAKESOLUTION with 5-chloro-7-(3,4-dimethoxy-phenyl)-[1,6]naphthyridine (1.32 mg) and dimethylacetamide (2 mL); ADD SLN.
   -3.470 - STIR for 10 min; MAKESOLUTION with 5-chloro-7-(3,4-dimethoxy-phenyl)-[1,6]naphthyridine (40 mg) and dimethylacetamide (2 mL); ADD SLN.
   -4.174 - STIR for 10 min; MAKESOLUTION with 5-chloro-7-(3,4-dimethoxy-phenyl)-[1,6]naphthyridine NH7) (296 mg) and dimethylacetamide (2 mL); ADD SLN.
   -4.419 - STIR for 10 min; MAKESOLUTION with 5-chloro-7-(3,4-dimethoxy-phenyl)-[1,6]naphthyridine tert-butyl ester (20 mg) and dimethylacetamide (2 mL); ADD SLN.

Yield 1.5 g (50.34%).
Annotation: NOACTION.
   -2.049 - YIELD 1.5 g, 50.34%).
   -2.657 - YIELD unknown (1.5 g, 50.34%).
   -3.393 - NOACTION.
   -5.267 - YIELD DMSO (1.5 g, 50.34%).
   -5.757 - YIELD brine (1.5 g, 50.34%).

To the reaction mixture was then added diethyl sulphate (5.06 g) dropwise, and then stirring at 70°C was continued for twelve hours.
Annotation: ADD diethyl sulphate (5.06 g) dropwise; STIR for twelve hours at 70°C.
   -2.043 - ADD diethyl sulphate (5.06 g) dropwise; STIR for 10 12 hours at 70°C.
   -2.065 - ADD diethyl sulphate (5.06 g) dropwise; STIR for 10˜5 hours at 70°C.
   -2.085 - ADD diethyl sulphate (5.06 g) dropwise; STIR for 10–6 hours at 70°C.
   -3.777 - ADD diethyl sulphate (5.06 g) dropwise; STIR for 10teen hours at 70°C.
   -5.837 - ADD diethyl sulphate (5.06 g) dropwise; STIR for tert-butyl 12 hours at 70°C.

The residue was purified via flash chromatography (Rf= 0.17 in 2/1 hexanes/ethyl acetate) on a Biotage Horizon, 65i column, eluting with 1 column volume of 5% ethyl acetate in hexanes, followed by a linear gradient from 5 to 80% of ethyl acetate in hexanes over 10 column volumes to provide 1.01 g (41 %) of the title compound.
Annotation: PURIFY; YIELD title compound (1.01 g, 41 %).
   -2.012 - PURIFY; PURIFY; YIELD title compound (1.01 g, 41 %).
   -2.050 - PURIFY; YIELD title compound (1.01 g, 41 %).
   -3.903 - PURIFY; FILTER keep precipitate; YIELD title compound (1.01 g, 41 %).
  -12.869 - PURIFY; TRITURATE with 5% ethyl acetate in hexanes; YIELD title compound (1.01 g, 41%).
  -13.794 - PURIFY; FILTER keep precipitate; YIELD title compound (1.01 g, 41%).

After few hours, reaction mixture can be diluted with water and neutralize with hydrochloric acid, filter and recrystallize to give title compound.
Annotation: WAIT for few hours; ADD water; PH with hydrochloric acid to pH neutral; FILTER; RECRYSTALLIZE from unknown; YIELD title compound.
   -2.009 - WAIT for a few hours; ADD water; PH with hydrochloric acid to pH neutral; FILTER keep filtrate; RECRYSTALLIZE from title compound; YIELD title compound.
   -6.245 - WAIT for a few hours; ADD water; PH with hydrochloric acid to pH neutral; FILTER keep filtrate; CONCENTRATE; YIELD title compound.
   -7.749 - WAIT for a few hours; ADD reaction mixture can; ADD water; PH with hydrochloric acid to pH neutral; FILTER keep filtrate; CONCENTRATE; YIELD title compound.
   -8.274 - WAIT for a few hours; ADD water; PH with hydrochloric acid to pH neutral; FILTER keep precipitate; YIELD title compound.
  -11.296 - WAIT for a few hours; ADD reaction mixture can; ADD water; PH with hydrochloric acid to pH neutral; FILTER keep filtrate; RECRYSTALLIZE from title compound.

4-Acetyl-3-{[(S)-cyclopropyl-(3-fluoro-phenyl)-methyl]-amino}-8-fluoro-2-benzopyran-1-one (14.30 g, 38.72 mmol) was dissolved in a mixture of tetrahydrofuran (50 mL) and methanol (50 mL) and placed on an ice/water bath with stirring.
Annotation: ADD 4-Acetyl-3-{[(S)-cyclopropyl-(3-fluoro-phenyl)-methyl]-amino}-8-fluoro-2-benzopyran-1-one (14.30 g, 38.72 mmol); MAKESOLUTION with tetrahydrofuran (50 mL) and methanol (50 mL); ADD SLN at 0 °C.
   -1.985 - MAKESOLUTION with tetrahydrofuran (50 mL) and methanol (50 mL); ADD 4-Acetyl-3-{[(S)-cyclopropyl-(3-fluoro-phenyl)-methyl]-amino}-8-fluoro-2-benzopyran-1-one (14.30 g, 38.72 mmol); ADD SLN; ADD ice/water at 0 °C.
   -2.467 - MAKESOLUTION with tetrahydrofuran (50 mL) and methanol (50 mL); ADD SLN; ADD 4-Acetyl-3-{[(S)-cyclopropyl-(3-fluoro-phenyl)-methyl]-amino}-8-fluoro-2-benzopyran-1-one (14.30 g, 38.72 mmol); ADD ice/water at 0 °C.
   -3.761 - ADD 4-Acetyl-3-{[(S)-cyclopropyl-(3-fluoro-phenyl)-methyl]-amino}-8-fluoro-2-benzopyran-1-one (14.30 g, 38.72 mmol); ADD tetrahydrofuran (50 mL); ADD methanol (50 mL); ADD ice/water; SETTEMPERATURE 0 °C.
   -3.871 - MAKESOLUTION with tetrahydrofuran (50 mL) and methanol (50 mL); ADD 4-Acetyl-3-{[(S)-cyclopropyl-(3-fluoro-phenyl)-methyl]-amino}-8-fluoro-2-benzopyran-1-one (14.30 g, 16.32 mmol); ADD SLN; ADD ice/water at 0 °C.
   -3.922 - ADD 4-Acetyl-3-{[(S)-cyclopropyl-(3-fluoro-phenyl)-methyl]-amino}-8-fluoro-2-benzopyran-1-one (14.30 g, 38.72 mmol); ADD tetrahydrofuran (50 mL); ADD methanol (50 mL); SETTEMPERATURE 0 °C.

Process was repeated and solids combined to afford 6-(3,5-dimethylisoxazol-4-yl)-4-iodo-1H-benzo[d]imidazol-2(3H)-one.
Annotation: YIELD 6-(3,5-dimethylisoxazol-4-yl)-4-iodo-1H-benzo[d]imidazol-2(3H)-one.
   -1.835 - FOLLOWOTHERPROCEDURE.
   -2.537 - FILTER keep precipitate; YIELD 6-(3,5-dimethylisoxazol-4-yl)-4-iodo-1H-benzo[d]imidazol-2(3H)-one.
   -3.460 - PURIFY; YIELD 6-(3,5-dimethylisoxazol-4-yl)-4-iodo-1H-benzo[d]imidazol-2(3H)-one.
   -4.266 - REFLUX for unknown; YIELD 6-(3,5-dimethylisoxazol-4-yl)-4-iodo-1H-benzo[d]imidazol-2(3H)-one.
   -9.654 - ADD 6-(3,5-dimethylisoxazol-4-yl)-4-iodo-1H-benzo[d]imidazol-2(3H)-one.

The reaction mixture was cooled to 0° C. and 4-methylmorpholine (205 mL, 188.9 g, 1.87 mol) was slowly added over a period of 1 h while maintaining a temperature of less than 10° C.
Annotation: SETTEMPERATURE 0° C; ADD 4-methylmorpholine (205 mL, 188.9 g, 1.87 mol) dropwise at less than 10° C over 1 h.
   -1.813 - SETTEMPERATURE 0° C; ADD 4-methylmorpholine (205 mL, 188.9 g, 1.87 mol) at less than 10° C over 1 h.
   -1.923 - SETTEMPERATURE 0° C; ADD 4-methylmorpholine (205 mL, 188.9 g, 1.87 mol) over 1 h.
   -7.453 - SETTEMPERATURE 0° C; ADD 4-methylmorpholine (205 mL, 188.9 g, 1.87 mol) at less than 10° C over 1 h..
   -9.532 - STIR for 1 h at 0° C; ADD 4-methylmorpholine (205 mL, 188.9 g, 1.87 mol) at less than 10° C over 1 h.
  -11.795 - SETTEMPERATURE 0° C; ADD 4-methylmorpholine (205 mL, 188.9 g, 1.87 mol) dropwise at less than 10° C over 1 h.

Into a 3000-mL 4-necked round-bottom flask purged and maintained under an inert atmosphere of nitrogen was placed a solution of 2-(prop-2-yn-1-yloxy)tetrahydro-2H-pyran (77.4 g, 552.15 mmol) in tetrahydrofuran (1000 mL), followed by the addition of n-butyllithium (2.5 M)(221.2 mL, 1.20 equiv) dropwise with stirring at −78° C.
Annotation: MAKESOLUTION with 2-(prop-2-yn-1-yloxy)tetrahydro-2H-pyran (77.4 g, 552.15 mmol) and tetrahydrofuran (1000 mL); ADD SLN; ADD n-butyllithium ‌(2.5 M) (1.20 equiv) dropwise at −78° C.
   -1.786 - ADD 3000-mL 4-necked; MAKESOLUTION with 2-(prop-2-yn-1-yloxy)tetrahydro-2H-pyran (77.4 g, 552.15 mmol) and tetrahydrofuran (1000 mL); ADD SLN; ADD n-butyllithium ‌(2.5 M)(221.2 mL, 1.20 equiv) dropwise at −78° C under nitrogen.
   -2.875 - ADD SLN under nitrogen; MAKESOLUTION with 2-(prop-2-yn-1-yloxy)tetrahydro-2H-pyran (77.4 g, 552.15 mmol) and tetrahydrofuran (1000 mL); ADD n-butyllithium ‌(2.5 M)(221.2 mL, 1.20 equiv) dropwise at −78° C under nitrogen.
   -3.290 - ADD SLN under nitrogen; MAKESOLUTION with 2-(prop-2-yn-1-yloxy)tetrahydro-2H-pyran (77.4 g, 552.15 mmol) and tetrahydrofuran (1000 mL); ADD n-butyllithium ‌(2.5 M)(221.2 mL, 1.20 equiv) dropwise at −78° C.
   -3.954 - ADD 3000-mL 4-necked; MAKESOLUTION with 2-(prop-2-yn-1-yloxy)tetrahydro-2H-pyran (77.4 g, 552.15 mmol) and tetrahydrofuran (1000 mL); ADD SLN under nitrogen; ADD n-butyllithium ‌(2.5 M)(221.2 mL, 1.20 equiv) dropwise at −78° C.
   -4.549 - ADD SLN under nitrogen; MAKESOLUTION with 2-(prop-2-yn-1-yloxy)tetrahydro-2H-pyran (77.4 g, 552.15 mmol) and tetrahydrofuran (1000 mL); ADD n-butyllithium ‌(1.6 M)(221.2 mL, 1.20 equiv) dropwise at −78° C under nitrogen.

First a clear solution forms, from which the reaction product precipitates in crystalline form after a time.
Annotation: NOACTION.
   -1.715 - WAIT form solution.
   -2.270 - NOACTION.
   -2.485 - WAIT form hour.
   -3.136 - WAIT form.
   -3.176 - WAIT form hours.

1-Methoxymethyl-2-oxo-3-amino-5-phenyl-8-methoxy-1,3,4,5-tetrahydro-2H-1,5-benzodiazepine(200 mg) was dissolved in 25% hydrobromic acid-acetic acid solution(1 ml),the solution was stirred for 2 hours.
Annotation: ADD 1-Methoxymethyl-2-oxo-3-amino-5-phenyl-8-methoxy-1,3,4,5-tetrahydro-2H-1,5-benzodiazepine (200 mg); ADD 25% hydrobromic acid-acetic acid solution (1 ml); STIR for 2 hours.
   -1.714 - ADD 1-Methoxymethyl-2-oxo-3-amino-5-phenyl-8-methoxy-1,3,4,5-tetrahydro-2H-1,5-benzodiazepine (200 mg); ADD 25% hydrobromic acid-acetic acid solution (1 ml); STIR for 2 hours.
   -2.117 - ADD 1-Methoxymethyl-2-oxo-3-amino-5-phenyl-8-methoxy-1,3,4,5-tetrahydro-2H-1,5-benzodiazepine (200 mg); ADD 25% sulfamic acid-acetic acid solution (1 ml); STIR for 2 hours.
   -3.389 - ADD 1-Methoxymethyl-2-oxo-3-amino-5-phenyl-8-methoxy-1,3,4,5-tetrahydro-2H-1,5-benzodiazepine (200 mg); ADD 25% hydrobromic acid-acetic acid solution(1 ml); STIR for 2 hours.
   -3.671 - ADD 1-Methoxymethyl-2-oxo-3-amino-5-phenyl-8-methoxy-1,3,4,5-tetrahydro-2H-1,5-benzodiazepine (200 mg); ADD 25% sulfamic acid-acetic acid solution(1 ml); STIR for 2 hours.
   -4.976 - ADD 1-Methoxymethyl-2-oxo-3-amino-5-phenyl-8-methoxy-1,3,4,5-tetrahydro-2H-1,5-benzodiazepine(200 mg); ADD 25% sulfamic acid-acetic acid solution (1 ml); STIR for 2 hours.

Morpholine (4.77 mL, 54.8 mmol, 2.40 equiv) was added and the solution was maintained at room temperature for 19 h.
Annotation: ADD Morpholine (4.77 mL, 54.8 mmol, 2.40 equiv); STIR for 19 h at room temperature.
   -1.664 - ADD Morpholine (4.77 mL, 54.8 mmol, 2.40 equiv); STIR for 19 h at room temperature.
   -2.752 - ADD Morpholine (4.77 mL, 54.9 mmol, 2.40 equiv); STIR for 19 h at room temperature.
   -3.058 - ADD Morpholine (4.77 mL, 49.5 mmol, 2.40 equiv); STIR for 19 h at room temperature.
   -3.558 - ADD Morpholine (4.77 mL, 1:1 mmol, 2.40 equiv); STIR for 19 h at room temperature.
   -3.672 - ADD Morpholine (4.77 mL, 74.8 mmol, 2.40 equiv); STIR for 19 h at room temperature.

After 30 minutes at room temperature, the reaction was poured into a mixture of saturated aqueous NaHCO3 and ice.
Annotation: WAIT for 30 minutes at room temperature; MAKESOLUTION with saturated aqueous NaHCO3 and ice; ADD SLN.
   -1.546 - WAIT for 30 minutes at room temperature; ADD saturated aqueous NaHCO3.
   -2.274 - WAIT for 30 minutes at room temperature; ADD mixture of saturated aqueous NaHCO3.
   -5.963 - WAIT for 30 minutes at room temperature; ADD mixture of saturated aqueous NaHCO3 and ice.
   -6.581 - WAIT for 30 minutes at room temperature; ADD saturated aqueous NaHCO3; ADD ice.
  -10.177 - WAIT for 30 minutes at room temperature; ADD mixture of saturated aqueous NaHCO3 (10 ml).

After 15 minutes, 0.55 ml (0.77 mmol) of n-butylithium (1.5 M in hexane) is added dropwise at 0° C., the mixture is stirred for 15 minutes at 0° C. and 180 mg (0.7 mmol) of the compound from Example 31 are added dropwise in 3 ml of tetrahydrofuran.
Annotation: WAIT for 15 minutes; ADD n-butylithium ‌(1.5 M in hexane) (0.55 ml, 0.77 mmol) dropwise at 0° C; STIR for 15 minutes at 0° C; MAKESOLUTION with compound from Example 31 (180 mg, 0.7 mmol) and tetrahydrofuran (3 ml); ADD SLN dropwise.
   -1.532 - WAIT for 15 minutes; ADD n-butylithium (0.55 ml, 0.77 mmol) dropwise at 0° C; STIR for 15 minutes at 0° C; ADD compound (180 mg, 0.7 mmol) dropwise in tetrahydrofuran (3 ml) dropwise.
   -6.166 - WAIT for 15 minutes; ADD n-butylithium (0.55 ml, 0.77 mmol) dropwise at 0° C; STIR for 15 minutes at 0° C; ADD compound (180 mg, 0.7 mmol) dropwise; ADD tetrahydrofuran (3 ml) dropwise.
   -8.029 - WAIT for 15 minutes; ADD n-butylithium ‌(1.5 M in hexane) (0.55 ml, 0.77 mmol) dropwise at 0° C; STIR for 15 minutes at 0° C; ADD compound (180 mg, 0.7 mmol) dropwise in tetrahydrofuran (3 ml).
   -8.800 - WAIT for 15 minutes; ADD n-butylithium ‌(1.5 M in hexane) (0.55 ml, 0.77 mmol) dropwise at 0° C; STIR for 15 minutes at 0° C; ADD compound (180 mg, 0.7 mmol) dropwise at between 0° C.
   -8.924 - WAIT for 15 minutes; ADD n-butylithium ‌(1.5 M in hexane) (0.55 ml, 0.77 mmol) dropwise at 0° C; STIR for 15 minutes at 0° C; ADD compound (180 mg, 0.7 mmol) dropwise over 15 minutes.

To a solution of N-{2,6-difluoro-4-[1-(2-methyl-propane-2-sulfinylimino)-ethyl]-phenyl}-methanesulfonamide (2.2 g, 6.24 mmol) in THF (20 mL) was added portionwise NaBH4 (944 mg, 24.9 mmol) dissolved in THF (2 mL) at −48° C.
Annotation: MAKESOLUTION with N-{2,6-difluoro-4-[1-(2-methyl-propane-2-sulfinylimino)-ethyl]-phenyl}-methanesulfonamide (2.2 g, 6.24 mmol) and THF (20 mL); ADD SLN; MAKESOLUTION with NaBH4 (944 mg, 24.9 mmol) and THF (2 mL); ADD SLN at −48° C.
   -1.466 - MAKESOLUTION with N-{2,6-difluoro-4-[1-(2-methyl-propane-2-sulfinylimino)-ethyl]-phenyl}-methanesulfonamide (2.2 g, 6.24 mmol) and THF (20 mL); ADD SLN; MAKESOLUTION with NaBH4 (944 mg, 24.9 mmol) and THF (2 mL); ADD SLN at −48° C.
   -2.467 - MAKESOLUTION with N-{2,6-difluoro-4-[1-(2-methyl-propane-2-sulfinylimino)-ethyl]-phenyl}-methanesulfonamide (2.2 g, 6.24 mmol) and THF (20 mL); ADD SLN; ADD NaBH4 (944 mg, 24.9 mmol); ADD THF (2 mL) at −48° C.
   -3.685 - MAKESOLUTION with N-{2,6-difluoro-4-[1-(2-methyl-propane-2-sulfinylimino)-ethyl]-phenyl}-methanesulfonamide (2.2 g, 6.24 mmol) and THF (20 mL); ADD SLN; MAKESOLUTION with 5- NaBH4 (944 mg, 24.9 mmol) and THF (2 mL); ADD SLN at −48° C.
   -6.271 - MAKESOLUTION with N-{2,6-difluoro-4-[1-(2-methyl-propane-2-sulfinylimino)-ethyl]-phenyl}-methanesulfonamide (2.2 g, 6.24 mmol) and THF (20 mL); ADD SLN; ADD is NaBH4 (944 mg, 24.9 mmol); ADD THF (2 mL) at −48° C.
   -8.526 - MAKESOLUTION with N-{2,6-difluoro-4-[1-(2-methyl-propane-2-sulfinylimino)-ethyl]-phenyl}-methanesulfonamide (2.2 g, 6.24 mmol) and THF (20 mL); ADD SLN; MAKESOLUTION with NaBH4 (944 mg, 24.9 mmol) and THF (2 mL); ADD SLN dropwise at −48° C.

Crushed ice (40 g) was added and the pH was adjusted to pH 12 with 40% aqueous KOH solution.
Annotation: ADD Crushed ice (40 g); PH with 40% aqueous KOH solution to pH 12.
   -1.421 - ADD Crushd ice (40 g); PH with concentrated aqueous KOH solution to pH 12.
   -3.736 - ADD Crushd ice (40 g); PH with Formyl KOH solution to pH 12.
   -3.736 - ADD Crushd ice (40 g); PH with 5% aqueous KOH solution to pH 12.
   -3.915 - ADD Crushd ice (40 g); PH with 30% aqueous KOH solution to pH 12.
   -6.436 - ADD Crushd ice (40 g); PH with aboutALIDACTION.

The resulting slurry was stirred for 30 minutes at 25° C. and the pH was adjusted to pH=9 by addition of 6M NaOH (0.135 L).
Annotation: STIR for 30 minutes at 25° C; PH with 6M NaOH (0.135 L) to pH 9.
   -1.400 - STIR for 30 minutes at 25° C; PH with 6M NaOH (0.135 L) to pH 9.
   -3.417 - STIR for 30 minutes at 25° C; PH with 6M NaOH (0.135 L) to pH neutral.
   -3.772 - STIR for 30 minutes at 25° C; PH with 6M NaOH diphenylmethyl L) to pH 9.
   -3.852 - STIR for 30 minutes at 25° C; PH with 6M NaOH −30° L) to pH 9.
   -3.920 - STIR for 30 minutes at 25° C; PH with 6M NaOH -5° L) to pH 9.

The mixture was cooled to 0° C. in an ice bath followed by the addition of Hunig base (19.11 mL, 109.7 mmol, 2.3 equiv.).
Annotation: SETTEMPERATURE 0° C; ADD Hunig base (19.11 mL, 109.7 mmol, 2.3 equiv).
   -1.388 - SETTEMPERATURE 0° C; ADD pale base (19.11 mL, 109.7 mmol, 2.3 equiv).
   -1.810 - SETTEMPERATURE 0° C; ADD Hunigs base (19.11 mL, 109.7 mmol, 2.3 equiv).
   -2.478 - SETTEMPERATURE 0° C; ADD brown base (19.11 mL, 109.7 mmol, 2.3 equiv).
   -3.663 - SETTEMPERATURE 0° C; ADD amber base (19.11 mL, 109.7 mmol, 2.3 equiv).
   -4.178 - SETTEMPERATURE 0° C; ADD-(6- base (19.11 mL, 109.7 mmol, 2.3 equiv).

The resulting mixture was adjusted to pH 10 with a 40% aqueous sodium hydroxide solution.
Annotation: PH with 40% aqueous sodium hydroxide solution to pH 10.
   -1.375 - PH with concentrated aqueous sodium hydroxide solution to pH 10.
   -2.929 - PH with 10% aqueous sodium hydroxide solution to pH 10.
   -3.770 - PH with aroundN aqueous sodium hydroxide solution to pH 10.
   -9.892 - PH with 4-[(N-isopropyl-1,2,3,4-tetrahydroisoquin-1-yl)piperidine-1-carboxylate to pH 10.
  -10.217 - PH with 4-[(N-isopropyl-1,2,3,4-tetrahydroisoquin-1-yl)methyl]carbamate to pH 10.

The appropriate fractions were concentrated under a stream of nitrogen to give the required product, 4.2 mg.
Annotation: INVALIDACTION.
   -1.370 - CONCENTRATE; YIELD required product (4.2 mg).
   -1.485 - CONCENTRATE; YIELD desired product (4.2 mg).
   -1.997 - CONCENTRATE; YIELD title product (4.2 mg).
   -3.357 - CONCENTRATE; YIELD palladium (4.2 mg).
  -11.986 - CONCENTRATE.

The product was purified by HPLC and the required fractions were combined and basified with K2CO3 (0.5 g), extracted with DCM (2×50 ml), dried and the solvent removed in vacuo to yield a yellow solid (101 mg, 31%).
Annotation: PURIFY; COLLECTLAYER organic; PH with K2CO3 (0.5 g) to pH basic; EXTRACT with DCM (50 ml) 2 x; DRYSOLUTION over unknown; CONCENTRATE; YIELD yellow solid (101 mg, 31%).
   -1.340 - PURIFY; COLLECTLAYER organic; PH with K2CO3 (0.5 g) to pH basic; EXTRACT with DCM (50 ml) 2 x; DRYSOLUTION over unknown; CONCENTRATE; YIELD yellow solid (101 mg, 31%).
   -2.023 - PURIFY; COLLECTLAYER organic; PH with K2CO3 (0.5 g) to pH basic; EXTRACT with DCM (50 ml) 2 x; DRYSOLUTION over unknown; CONCENTRATE; YIELD solid (101 mg, 31%).
   -3.815 - PURIFY; COLLECTLAYER organic; PH with K2CO3 (0.5 g) to pH basic; EXTRACT with DCM (50 ml) 2 x; DRYSOLUTION over unknown; CONCENTRATE; YIELD yellow solid (101 mg, 3%).
   -3.837 - PURIFY; COLLECTLAYER organic; PH with K2CO3 (0.5 g) to pH basic; EXTRACT with DCM (50 ml) 2 x; DRYSOLUTION over unknown; CONCENTRATE; YIELD yellow solid (101 mg, 53%).
   -3.948 - PURIFY; COLLECTLAYER organic; PH with K2CO3 (0.5 g) to pH basic; EXTRACT with DCM (50 ml) 2 x; DRYSOLUTION over unknown; CONCENTRATE; YIELD yellow solid (101 mg, 2-(4-%).

The reaction is stopped by adding water and hydrochloric acid to pH 4, and then extracted with ethyl acetate.
Annotation: QUENCH with water; PH with hydrochloric acid to pH 4; EXTRACT with ethyl acetate.
   -1.339 - ADD water; ADD hydrochloric acid; PH with unknown to pH 4; EXTRACT with ethyl acetate.
   -4.764 - ADD water; ADD hydrochloric acid; EXTRACT with ethyl acetate.
   -5.338 - PH with water to pH 4; EXTRACT with ethyl acetate.
   -6.324 - PH with water and hydrochloric acid to pH 4; EXTRACT with ethyl acetate.
  -21.342 - ADD water; ADD hydrochloric acid; PH with unknown to pH 4; EXTRACT with CH acetate.

A solution of 0.42 g of (2S,4S)-4-mercapto-1-methyl-2-[3-(4-nitrobenzyloxycarbonylamino)azetidin-1-ylcarbonyl]pyrrolidine (prepared as described in Preparation 116) in 10 ml of dry acetonitrile and 0.18 ml of diisopropylethylamine were added dropwise at the same time to a solution of 0.70 g of 4-nitrobenzyl (1R,5R,6S)-2-(diphenylphosphoryloxy)-6-[(1R)-1-hydroxyethyl]-1-methyl-1-carbapen-2-em-3-carboxylate (prepared as described in Preparation 32) in 14 ml of dry acetonitrile, whilst ice-cooling, and the resulting mixture was left to stand at the same temperature for 2 days.
Annotation: MAKESOLUTION with 4-nitrobenzyl ‌(1R,5R,6S)-2-(diphenylphosphoryloxy)-6-[(1R)-1-hydroxyethyl]-1-methyl-1-carbapen-2-em-3-carboxylate (0.70 g) and dry acetonitrile (14 ml); ADD SLN; MAKESOLUTION with (2S,4S)-4-mercapto-1-methyl-2-[3-(4-nitrobenzyloxycarbonylamino)azetidin-1-ylcarbonyl]pyrrolidine (0.42 g) and dry acetonitrile (10 ml) and diisopropylethylamine (0.18 ml); ADD SLN dropwise at 0 °C; STIR for 2 days at same temperature.
   -1.326 - MAKESOLUTION with 4-nitrobenzyl ‌(1R,5R,6S)-2-(diphenylphosphoryloxy)-6-[(1R)-1-hydroxyethyl]-1-methyl-1-carbapen-2-em-3-carboxylate (0.70 g) and dry acetonitrile (14 ml); ADD SLN; MAKESOLUTION with (2S,4S)-4-mercapto-1-methyl-2-[3-(4-nitrobenzyloxycarbonylamino)azetidin-1-ylcarbonyl]pyrrolidine (0.42 g) and dry acetonitrile (10 ml) and diisopropylethylamine (0.18 ml); ADD SLN dropwise at 0 °C; WAIT for 2 days at same temperature.
   -2.353 - MAKESOLUTION with 4-nitrobenzyl ‌(1R,5R,6S)-2-(diphenylphosphoryloxy)-6-[(1R)-1-hydroxyethyl]-1-methyl-1-carbapen-2-em-3-carboxylate (0.70 g) and dry acetonitrile (14 ml); ADD SLN; MAKESOLUTION with (2S,4S)-4-mercapto-1-methyl-2-[3-(4-nitrobenzyloxycarbonylamino)azetidin-1-ylcarbonyl]pyrrolidine (0.42 g) and dry acetonitrile (10 ml) and diisopropylethylamine (0.18 ml); ADD SLN dropwise at 0 °C; STIR for 2 days at same temperature.
   -7.163 - MAKESOLUTION with 4-nitrobenzyl ‌(1R,5R,6S)-2-(diphenylphosphoryloxy)-6-[(1R)-1-hydroxyethyl]-1-methyl-1-carbapen-2-em-3-carboxylate (0.70 g) and dry acetonitrile (14 ml); ADD SLN; MAKESOLUTION with (2S,4S)-4-mercapto-1-methyl-2-[3-(4-nitrobenzyloxycarbonylamino)azetidin-1-ylcarbonyl]pyrrolidine (0.42 g) and dry acetonitrile (10 ml); ADD SLN dropwise at 0 °C; WAIT for 2 days at same temperature.
   -8.797 - MAKESOLUTION with (2S,4S)-4-mercapto-1-methyl-2-[3-(4-nitrobenzyloxycarbonylamino)azetidin-1-ylcarbonyl]pyrrolidine (0.42 g) and dry acetonitrile (10 ml) and diisopropylethylamine (0.18 ml); ADD SLN; MAKESOLUTION with 4-nitrobenzyl ‌(1R,5R,6S)-2-(diphenylphosphoryloxy)-6-[(1R)-1-hydroxyethyl]-1-methyl-1-carbapen-2-em-3-carboxylate (0.70 g) and dry acetonitrile (14 ml); ADD SLN dropwise at 0 °C; WAIT for 2 days at same temperature.
  -10.863 - MAKESOLUTION with 4-nitrobenzyl ‌(1R,5R,6S)-2-(diphenylphosphoryloxy)-6-[(1R)-1-hydroxyethyl]-1-methyl-1-carbapen-2-em-3-carboxylate (0.700 g) and dry acetonitrile (14 ml); ADD SLN; MAKESOLUTION with (2S,4S)-4-mercapto-1-methyl-2-[3-(4-nitrobenzyloxycarbonylamino)azetidin-1-ylcarbonyl]pyrrolidine (0.42 g) and dry acetonitrile (10 ml) and diisopropylethylamine (0.18 ml); ADD SLN dropwise at 0 °C; WAIT for 2 days at same temperature.

The solution containing the compound having the structure: is used without further purification in Example IV, infra.
Annotation: NOACTION.
   -1.291 - NOACTION.
   -2.045 - FOLLOWOTHERPROCEDURE.
   -2.931 - SETTEMPERATURE room temperature.
   -4.550 - INVALIDACTION.
   -7.773 - QUENCH with Example IV.

After evaporating to dryness, the crude material was chromatographed on silica gel, eluting with methylene chloride/methanol 92/8, to give the title compound (780 mg, Y=62%) as a solid.
Annotation: CONCENTRATE; PURIFY; YIELD title compound (780 mg, 62%).
   -1.286 - CONCENTRATE; PURIFY; YIELD title compound (780 mg, 6 mL).
   -1.605 - CONCENTRATE; PURIFY; YIELD title compound (780 mg, 6%).
   -3.339 - CONCENTRATE; PURIFY; YIELD title compound (299 mg, 6%).
   -3.788 - CONCENTRATE; PURIFY; YIELD title compound (50.0 mg, 6%).
   -3.861 - CONCENTRATE; PURIFY; YIELD title compound (299 mg, 6 mL).

Column chromatography (EA/AcOH/DCM/iso-hexanes) gave 0.22 g (74%) of (S)-5-(tert-butyl)-N-(1-(methylsulfonamido)-1-oxo-3-(4-(4,4,5,5-tetramethyl-1,3,2-dioxaborolan-2-yl)phenyl)propan-2-yl)thiophene-2-carboxamide as a white solid (INT-81).
Annotation: PURIFY; YIELD (S)-5-(tert-butyl)-N-(1-(methylsulfonamido)-1-oxo-3-(4-(4,4,5,5-tetramethyl-1,3,2-dioxaborolan-2-yl)phenyl)propan-2-yl)thiophene-2-carboxamide (0.22 g, 74%).
   -1.266 - YIELD (S)-5-(tert-butyl)-N-(1-(methylsulfonamido)-1-oxo-3-(4-(4,4,5,5-tetramethyl-1,3,2-dioxaborolan-2-yl)phenyl)propan-2-yl)thiophene-2-carboxamide (0.22 g, 74%).
   -1.797 - YIELD (S)-5-(tert-butyl)-N-(1-(methylsulfonamido)-1-oxo-3-(4-(4,4,5,5-tetramethyl-1,3,2-dioxaborolan-2-yl)phenyl)propan-2-yl)thiophene-2-carboxamide (0.22 g, 88%).
   -3.879 - YIELD (S)-5-(tert-butyl)-N-(1-(methylsulfonamido)-1-oxo-3-(4-(4,4,5,5-tetramethyl-1,3,2-dioxaborolan-2-yl)phenyl)propan-2-yl)thiophene-2-carboxamide (0.22 g, 92%).
   -6.234 - YIELD (S)-5-(tert-butyl)-N-(1-(methylsulfonamido)-1-oxo-3-(4-(4,4,5,5-tetramethyl-1,3,2-dioxaborolan-2-yl)phenyl)propan-2-yl)thiophene-2-carboxamide (0.22 g, 91%).
   -8.155 - NOACTION.

The mixture was kept at 0°C for 30 min and then the mixture was allowed to adapt ambient temperature.
Annotation: STIR for 30 min at 0°C; SETTEMPERATURE ambient temperature.
   -1.224 - STIR for 30 min at 0°C; SETTEMPERATURE ambient temperature.
   -2.172 - STIR for 30 min at 0°C; STIR for overnight at ambient temperature.
   -4.081 - STIR for 30 min at 0°C; STIR for 1:0 at ambient temperature.
   -4.295 - STIR for 30 min at 0°C; WAIT for overnight at ambient temperature.
   -5.268 - STIR for 30 min at 0°C; STIR for 49 to ambient temperature.

The title product is obtained as a red-brown solid (yield: 20.64 g (84%)).
Annotation: YIELD title product (20.64 g, 84%).
   -1.222 - YIELD title product (yield: 20.64 g, 84%).
   -2.382 - YIELD title product (α: 20.64 g, 84%).
   -3.274 - YIELD title product (S: 20.64 g, 84%).
   -4.409 - YIELD title product (Z: 20.64 g, 84%).
   -4.778 - YIELD title product (˜524 g, 84%).

The solution was slowly cooled to 5° C. and maintained at 5 C for 30 minutes.
Annotation: SETTEMPERATURE 5° C; STIR for 30 minutes at 5 C.
   -1.218 - STIR for 30 minutes at 5 C.
   -2.071 - STIR for 30 minutes at 5° C.
  -16.218 - STIR for 30 minutes at about 5 C.
  -16.247 - STIR for 30 minutes at (5 C.
  -29.667 - SETTEMPERATURE 5° C; STIR for 30 minutes.

Evaporation of the solvent and flash chromatograph of residue over silica gel, using 20% ethyl acetate in CH2Cl2, gave the title compound (141 mg, 76%) as pure white solid.
Annotation: CONCENTRATE; PURIFY; YIELD title compound (141 mg, 76%).
   -1.212 - PURIFY; YIELD title compound (141 mg, 86%).
   -1.296 - PURIFY; YIELD title compound (141 mg, 76%).
   -4.070 - FOLLOWOTHERPROCEDURE.
   -4.719 - PURIFY; YIELD title compound (141 mg,3.45).
   -5.420 - INVALIDACTION.

The mixture is subsequently left to crystallise at 0° C. and the separated solid material is filtered off under suction and transferred to a separating funnel.
Annotation: SETTEMPERATURE 0° C; WAIT for unknown; FILTER keep precipitate.
   -1.200 - INVALIDACTION.
   -2.222 - FILTER keep filtrate.
   -3.511 - FILTER.
   -6.963 - PHASESEPARATION.
  -11.814 - FILTER keep filtrate; PHASESEPARATION.

To an ice-cooled solution of (6,7-difluoro-3-methyl-1,2-benzisoxazol-5-yl)methanol (Intermediate 334, 200 mg, 1.0 mmol) in CH2Cl2 (10 mL) was added NMO (235 mg, 2.0 mmol) followed TPAP (35 mg, 0.1 mmol) and mixture stirred for 2 hours at room temperature.
Annotation: MAKESOLUTION with (6,7-difluoro-3-methyl-1,2-benzisoxazol-5-yl)methanol (200 mg, 1.0 mmol) and CH2Cl2 (10 mL); ADD SLN; ADD NMO (235 mg, 2.0 mmol) at 0 °C; ADD TPAP (35 mg, 0.1 mmol) at 0 °C; STIR for 2 hours at room temperature.
   -1.158 - MAKESOLUTION with (6,7-difluoro-3-methyl-1,2-benzisoxazol-5-yl)methanol (200 mg, 1.0 mmol) and CH2Cl2 (10 mL); ADD SLN; ADD NMO (235 mg, 2.0 mmol) at 0 °C; ADD TPAP (35 mg, 0.1 mmol) at 0 °C; STIR for 2 hours at room temperature.
   -3.127 - MAKESOLUTION with (6,7-difluoro-3-methyl-1,2-benzisoxazol-5-yl)methanol (200 mg, 1.0 mmol) and CH2Cl2 (10 mL); ADD SLN; ADD imidazole (235 mg, 2.0 mmol) at 0 °C; ADD TPAP (35 mg, 0.1 mmol) at 0 °C; STIR for 2 hours at room temperature.
   -3.857 - MAKESOLUTION with (6,7-difluoro-3-methyl-1,2-benzisoxazol-5-yl)methanol (200 mg, 1.0 mmol) and CH2Cl2 (10 mL); ADD SLN; ADD NMO (235 mg, 2.0 mmol) at 0 °C; ADD –AP (35 mg, 0.1 mmol) at 0 °C; STIR for 2 hours at room temperature.
   -4.376 - MAKESOLUTION with (6,7-difluoro-3-methyl-1,2-benzisoxazol-5-yl)methanol (200 mg, 1.0 mmol) and CH2Cl2 (10 mL); ADD SLN; ADD NMO (235 mg, 2.0 mmol) at 0 °C; ADD benzphenylphosphine (35 mg, 0.1 mmol) at 0 °C; STIR for 2 hours at room temperature.
   -4.420 - MAKESOLUTION with (6,7-difluoro-3-methyl-1,2-benzisoxazol-5-yl)methanol (200 mg, 1.0 mmol) and CH2Cl2 (10 mL); ADD SLN; ADD NMO (235 mg, 2.0 mmol) at 0 °C; ADD  13AP (35 mg, 0.1 mmol) at 0 °C; STIR for 2 hours at room temperature.

4-Biphenylacetic acid (5.0 g, 23.6 mmol) was then added slowly over 20 min while the stirred reaction mixture was maintained at 20-30° C.
Annotation: ADD 4-Biphenylacetic acid (5.0 g, 23.6 mmol) dropwise at 20-30° C over 20 min.
   -1.156 - ADD 4-Biphenylacetic acid (5.0 g, 23.6 mmol) dropwise at 20-30° C over 20 min.
   -3.818 - ADD 4-Biphenylacetic acid (5.0 g, 23.6 mmol) over 20 min; SETTEMPERATURE 20-30° C.
   -4.023 - ADD 4-Biphenylacetic acid (5.0 g, 23.6 mmol) over 20 min.
   -4.825 - ADD 4-Biphenylacetic acid (5.0 g, 23.6 mmol) over 20 min; STIR at 20-30° C.
   -7.643 - ADD 4-Biphenylacetic acid (5.0 g, 23.6 mmol) over 20 min; STIR for 20 min at 20-30° C.

A mixture of 0.8 g of 2-{[(1-carbamoyl-1,2-dimethylpropyl)amino]methyl}-5-ethylnicotinic acid (2.7 mmol) and 0.56 g sodium acetate (6.8 mmol) in 10 mL acetic acid is warmed until homogeneous and cooled to room temperature.
Annotation: INVALIDACTION.
   -1.131 - MAKESOLUTION with 2-{[(1-carbamoyl-1,2-dimethylpropyl)amino]methyl}-5-ethylnicotinic acid (0.8 g, 2.7 mmol) and sodium acetate (0.56 g, 6.8 mmol) and acetic acid (10 mL); ADD SLN; SETTEMPERATURE room temperature.
   -4.521 - MAKESOLUTION with 2-{[(1-carbamoyl-1,2-dimethylpropyl)amino]methyl}-5-ethylnicotinic acid (2.7 mmol) and sodium acetate (0.56 g, 6.8 mmol) and acetic acid (10 mL); ADD SLN; SETTEMPERATURE room temperature.
  -10.305 - MAKESOLUTION with 2-{[(1-carbamoyl-1,2-dimethylpropyl)amino]methyl}-5-ethylnicotinic acid (0.8 g) and sodium acetate (2.7 mmol) and acetic acid (10 mL); ADD SLN; SETTEMPERATURE room temperature.
  -13.196 - MAKESOLUTION with 2-{[(1-carbamoyl-1,2-dimethylpropyl)amino]methyl}-5-ethylnicotinic acid (1.75 g, 2.7 mmol) and sodium acetate (0.56 g, 6.8 mmol) and acetic acid (10 mL); ADD SLN; SETTEMPERATURE room temperature.
  -14.662 - INVALIDACTION.

The organic layer was then dried over MgS04, filtered and concentrated, purified by chromatography (100% EtOAc- 60% MeOH/EtOAc) to yield crude intermediate which was dried and concentrated.
Annotation: COLLECTLAYER organic; DRYSOLUTION over MgS04; FILTER keep filtrate; CONCENTRATE; PURIFY; DRYSOLUTION over unknown; CONCENTRATE.
   -1.127 - COLLECTLAYER organic; DRYSOLUTION over MgS04; FILTER keep filtrate; CONCENTRATE; PURIFY; COLLECTLAYER organic; DRYSOLUTION over unknown; CONCENTRATE.
   -1.418 - COLLECTLAYER organic; DRYSOLUTION over MgS04; FILTER keep filtrate; CONCENTRATE; PURIFY; COLLECTLAYER organic; DRYSOLUTION over unknown; CONCENTRATE.
   -4.762 - COLLECTLAYER organic; DRYSOLUTION over MgS04; FILTER keep filtrate; CONCENTRATE; PURIFY; YIELD crude intermediate.
   -5.332 - COLLECTLAYER organic; DRYSOLUTION over MgS04; FILTER keep filtrate; CONCENTRATE; PURIFY; YIELD crude intermediate.
   -6.099 - COLLECTLAYER organic; DRYSOLUTION over H04; FILTER keep filtrate; CONCENTRATE; PURIFY; COLLECTLAYER organic; DRYSOLUTION over unknown; CONCENTRATE.

To a solution of 6-(3-fluoro-4-methoxyphenyl)-5-(4-methoxyphenyl)-2H-pyridazin-3-one (150 mg, 0.46 mmol) in N,N-dimethylformamide (1.5 ml), potassium carbonate (317.6 mg) and ethyl iodide (179.2 mg) were added, followed by stirring at 70° C. for 3 hours.
Annotation: MAKESOLUTION with 6-(3-fluoro-4-methoxyphenyl)-5-(4-methoxyphenyl)-2H-pyridazin-3-one (150 mg, 0.46 mmol) and N,N-dimethylformamide (1.5 ml); ADD SLN; ADD potassium carbonate (317.6 mg); ADD ethyl iodide (179.2 mg); STIR for 3 hours at 70° C.
   -1.092 - MAKESOLUTION with 6-(3-fluoro-4-methoxyphenyl)-5-(4-methoxyphenyl)-2H-pyridazin-3-one (150 mg, 0.46 mmol) and N,N-dimethylformamide (1.5 ml); ADD SLN; ADD potassium carbonate (317.6 mg); ADD ethyl iodide (179.2 mg); STIR for 3 hours at 70° C.
   -1.607 - MAKESOLUTION with 6-(3-fluoro-4-methoxyphenyl)-5-(4-methoxyphenyl)-2H-pyridazin-3-one (150 mg, 0.46 mmol) and N,N-dimethylformamide (1.5 ml) and potassium carbonate (317.6 mg) and ethyl iodide (179.2 mg); ADD SLN; STIR for 3 hours at 70° C.
  -12.879 - MAKESOLUTION with 6-(3-fluoro-4-methoxyphenyl)-5-(4-methoxyphenyl)-2H-pyridazin-3-one (150 mg, 0.46 mmol) and N,N-dimethylformamide (1.5 ml) and potassium carbonate (317.6 mg); ADD SLN; ADD ethyl iodide (179.2 mg); STIR for 3 hours at 70° C.
  -16.643 - MAKESOLUTION with 6-(3-fluoro-4-nitrophenyl)-5-(4-methoxyphenyl)-2H-pyridazin-3-one (150 mg, 0.46 mmol) and N,N-dimethylformamide (1.5 ml); ADD SLN; ADD potassium carbonate (317.6 mg); ADD ethyl iodide (179.2 mg); STIR for 3 hours at 70° C.
  -17.267 - MAKESOLUTION with 6-(3-fluoro-4-nitrophenyl)-5-(4-methoxyphenyl)-2H-pyridazin-3-one (150 mg, 0.46 mmol) and N,N-dimethylformamide (1.5 ml) and potassium carbonate (317.6 mg) and ethyl iodide (179.2 mg); ADD SLN; STIR for 3 hours at 70° C.

The product was dissolved in small amount of acetonitrile and ˜5 mL water, frozen in dry ice and lyophilized to give a powder product (20 mg, yield 44.1%).
Annotation: INVALIDACTION.
   -1.091 - ADD acetonitrile; ADD water (5 mL); ADD dry ice; YIELD product (20 mg, 44.1%).
   -2.819 - ADD acetonitrile; ADD water (5 mL); ADD dry ice; YIELD product (20 mg,4.1%).
   -3.741 - ADD acetonitrile; ADD water (5 mL); WASH with dry ice; YIELD product (20 mg, 44.1%).
   -5.391 - ADD acetonitrile; ADD water (5 mL); WASH with dry ice; YIELD product (20 mg,4.1%).
   -5.545 - ADD acetonitrile; ADD water (5 mL); ADD dry ice; YIELD product (20 mg, 4.98%).

After stirring for 0.5 hour, the mixture was cooled to -70°C, 3.10 ml (40.0 mmol) of DMF was added, and then the mixture was transferred to an ice bath.
Annotation: STIR for 0.5 hour; SETTEMPERATURE -70°C; ADD DMF (3.10 ml, 40.0 mmol); SETTEMPERATURE 0 °C.
   -1.087 - STIR for 0.5 hour; SETTEMPERATURE -70°C; ADD DMF (3.10 ml, 40.0 mmol); SETTEMPERATURE 0 °C.
   -3.021 - STIR for 0.5 hour; SETTEMPERATURE -70°C; ADD DMF (3.10 ml, 40.0 mmol).
   -7.650 - STIR for 0.5 hour; SETTEMPERATURE -70°C; ADD DMF (3.10 ml, 40.0 mmol); EXTRACT with unknown.
   -8.034 - STIR for 0.5 hour; SETTEMPERATURE -70°C; ADD DMF (3.10 ml, 40.0 mmol); PH with unknown to pH neutral at 0 °C.
   -8.366 - STIR for 0.5 hour; SETTEMPERATURE -70°C; ADD DMF (3.10 ml, 40.0 mmol); EXTRACT with unknown to pH 0 °C.

The resin was filtered off, washed with water, and the filtrate-wash evaporated to a pale yellow syrup which was dried by evaporation of portions of ethanol.
Annotation: FILTER keep filtrate; WASH with water; CONCENTRATE.
   -1.083 - FILTER keep precipitate; WASH with water; CONCENTRATE; DRYSOLID under vacuum.
   -2.473 - FILTER keep precipitate; WASH with water; CONCENTRATE; DRYSOLID.
   -3.248 - FILTER keep precipitate; WASH with water; CONCENTRATE; DRYSOLID; CONCENTRATE.
   -7.952 - FILTER keep precipitate; WASH with water; CONCENTRATE; DRYSOLID for unknown.
  -10.930 - FILTER keep precipitate; WASH with water; WASH with unknown; CONCENTRATE.

The bacterial culture was maintained in darkness at 28°C.
Annotation: INVALIDACTION.
   -1.079 - NOACTION.
   -2.123 - WAIT for unknown at 28°C.
   -3.408 - SETTEMPERATURE 28°C.
   -4.860 - FILTER keep precipitate.
   -5.089 - STIR for unknown at 28°C.

The intermediate of Formula-11 is reacted with Desloratadine in presence of K2CO3 and acetone to give Rupatadine base which on further treatment with fumaric acid in methanol to give Rupatadine Fumarate of Formula-1.
Annotation: INVALIDACTION.
   -0.986 - FOLLOWOTHERPROCEDURE.
   -3.988 - INVALIDACTION.
   -8.011 - RECRYSTALLIZE from Desloratadine; YIELD Rupatadine.
   -8.344 - PURIFY; YIELD Rupatadine Fumarate.
   -8.721 - PURIFY; YIELD Rupatadine.

Under ice cooling 205.4 g of bromoacetone was added to a solution of the oily substance in 1000 ml of ether.
Annotation: ADD ether (1000 ml); ADD bromoacetone (205.4 g) at 0 °C.
   -0.986 - ADD bromoacetone (205.4 g); ADD ether (1000 ml) at 0 °C.
   -1.704 - ADD bromoacetone (205.4 g); ADD ether (1000 ml).
   -4.487 - ADD bromoacetone (205.4 g) at 0 °C; ADD ether (1000 ml) at 0 °C.
  -10.327 - ADD bromoacetone (205.4 g); ADD ether (1000 ml) dropwise at 0 °C.
  -10.757 - MAKESOLUTION with bromoacetone (205.4 g) and ether (1000 ml); ADD SLN at 0 °C.

The batch was maintained at 142±5° C. for 69 hours 30 minutes at which point HPLC analysis indicated that compound 7 was 0.9% by conversion (specification ≦1.7% by conversion).
Annotation: STIR for 69 hours 30 minutes at 142±5° C.
   -0.928 - STIR for 69 hours at 142±5° C.
   -1.864 - STIR for 30 minutes at 142±5° C.
   -2.817 - STIR for 69 hours at 142±5° C; PURIFY.
   -5.492 - STIR for 69 hours at 142±5° C; PHASESEPARATION.
   -5.966 - STIR for 69 hours at 142±5° C; WAIT for 7.

The residue was crystallized from 60 ml of benzotrifluoride, during this operation, the mixture was briefly boiled with activated carbon and filtered whilst still hot.
Annotation: INVALIDACTION.
   -0.927 - RECRYSTALLIZE from benzotrifluoride (60 ml); FILTER keep precipitate.
   -1.751 - RECRYSTALLIZE from benzotrifluoride (60 ml); FILTER.
   -2.909 - RECRYSTALLIZE from benzotrifluoride (60 ml); FILTER keep filtrate.
   -4.816 - INVALIDACTION.
   -6.325 - RECRYSTALLIZE from benzotrifluoride; FILTER keep precipitate.

In 64 ml of THF and 24 ml of methanol was dissolved 396 mg (0.696 mmol) of the compound obtained in Example 149-1, to which 36 ml of a 2.5% potassium carbonate aqueous solution was then added, followed by stirring at room temperature for 6 hours.
Annotation: ADD THF (64 ml); ADD methanol (24 ml); ADD compound obtained in Example 149-1 (396 mg, 0.696 mmol); ADD 2.5% potassium carbonate aqueous solution (36 ml); STIR for 6 hours at room temperature.
   -0.901 - ADD THF (64 ml); ADD methanol (24 ml); ADD compound (396 mg, 0.696 mmol); ADD 2.5 potassium carbonate aqueous solution (36 ml); STIR for 6 hours at room temperature.
   -1.618 - ADD THF (64 ml); ADD methanol (24 ml); ADD compound (396 mg, 0.696 mmol); ADD potassium carbonate aqueous solution (36 ml); STIR for 6 hours at room temperature.
   -2.469 - ADD THF (64 ml); ADD methanol (24 ml); ADD compound (396 mg, 0.696 mmol); ADD Methylmagnesium potassium carbonate aqueous solution (36 ml); STIR for 6 hours at room temperature.
   -5.365 - ADD THF (64 ml); ADD methanol (24 ml); ADD compound (396 mg, 0.696 mmol); ADD 2.5potassium carbonate aqueous solution (36 ml); STIR for 6 hours at room temperature.
   -5.894 - ADD THF (64 ml); ADD methanol (24 ml); ADD compound (396 mg, 0.696 mmol); ADD anhydrous potassium carbonate aqueous solution (36 ml); STIR for 6 hours at room temperature.

MeOH was removed, CH2Cl2 (50 mL) was added and the mixture was filtered through a plug of Celite.
Annotation: CONCENTRATE; ADD CH2Cl2 (50 mL); FILTER keep filtrate.
   -0.873 - FILTER keep filtrate; ADD CH2Cl2 (50 mL); FILTER keep filtrate.
   -3.912 - FILTER keep filtrate; ADD MeOH; ADD CH2Cl2 (50 mL); FILTER keep filtrate.
   -4.226 - CONCENTRATE; ADD CH2Cl2 (50 mL); FILTER keep filtrate.
   -4.278 - WASH with CH2Cl2 (50 mL); FILTER keep filtrate.
  -25.847 - FILTER keep filtrate; ADD MeOH; ADD CH2Cl2 (50 mL); FILTER keep precipitate.

Ethyl 7,8,9-trifluoro-1-hydroxymethyl-5-oxo-5H-thiazolo[3,2-a]quinoline-4-carboxylate (0.50 g) prepared in Reference Example 13 and triethylamine (0.40 g) were added to dimethylsulfoxide (15 ml) and the mixture was stirred at 75°C for 1 hour and 30 minutes.
Annotation: ADD dimethylsulfoxide (15 ml); ADD Ethyl 7,8,9-trifluoro-1-hydroxymethyl-5-oxo-5H-thiazolo[3,2-a]quinoline-4-carboxylate (0.50 g); ADD triethylamine (0.40 g); STIR for 1 hour and 30 minutes at 75°C.
   -0.866 - ADD dimethylsulfoxide (15 ml); ADD Ethyl 7,8,9-trifluoro-1-hydroxymethyl-5-oxo-5H-thiazolo[3,2-a]quinoline-4-carboxylate (0.50 g); ADD triethylamine (0.40 g); STIR for 1 hour at 75°C.
   -2.893 - ADD dimethylsulfoxide (15 ml); ADD Ethyl 7,8,9-trifluoro-1-hydroxymethyl-5-oxo-5H-thiazolo[3,2-a]quinoline-4-carboxylate (0.50 g); ADD triethylamine (0.40 g); STIR for 1 hour; STIR for 30 minutes at 75°C.
   -3.184 - ADD dimethylsulfoxide (15 ml); ADD Ethyl 7,8,9-trifluoro-1-hydroxymethyl-5-oxo-5H-thiazolo[3,2-a]quinoline-4-carboxylate (0.50 g); ADD triethylamine (0.40 g); STIR for 1 hour at 75°C; STIR for 30 minutes at 75°C.
   -4.904 - ADD dimethylsulfoxide (15 ml); ADD Ethyl 7,8,9-trifluoro-1-hydroxymethyl-5-oxo-5H-thiazolo[3,2-a]quinoline-4-carboxylate (0.50 g); ADD triethylamine (0.40 g); STIR for 1 hour /; STIR for 30 minutes at 75°C.
   -8.563 - ADD dimethylsulfoxide (15 ml); ADD Ethyl 7,8,9-trifluoro-1-hydroxymethyl-5-oxo-5H-thiazolo[3,2-a]quinoline-4-carboxylate (0.50 g); ADD triethylamine (0.40 g); STIR for 1 hour at 75°C; WAIT for 30 minutes.

After the elimination of the desiccant and solvent the residue was purified by chromatography (silica gel, gradient DCM/isopropanol 95:5 to DCM/isopropanol 90:10).
Annotation: FILTER keep filtrate; CONCENTRATE; PURIFY.
   -0.854 - WAIT for unknown; PURIFY.
   -1.945 - INVALIDACTION.
   -3.888 - PURIFY.
   -3.936 - FILTER keep filtrate; CONCENTRATE; PURIFY.
   -6.526 - FILTER keep filtrate; PURIFY.

After adjusting to pH 1.5 with 10% hydrochloric acid, the ethyl acetate solution was separated, washed with a saturated aqueous sodium chloride and then dried over anhydrous magnesium sulfate.
Annotation: PH with 10% hydrochloric acid to pH 1.5; PHASESEPARATION; COLLECTLAYER organic; WASH with saturated aqueous sodium chloride; DRYSOLUTION over anhydrous magnesium sulfate.
   -0.823 - PH with 10% hydrochloric acid to pH 1.5; PHASESEPARATION; COLLECTLAYER organic; WASH with saturated aqueous sodium chloride; DRYSOLUTION over anhydrous magnesium sulfate.
   -1.765 - PH with 10% hydrochloric acid to pH 1.5; PHASESEPARATION; WASH with saturated aqueous sodium chloride; DRYSOLUTION over anhydrous magnesium sulfate.
   -9.058 - PH with 10% hydrochloric acid to pH 1.5.
  -11.434 - PH with 10% hydrochloric acid to pH 1.5.; PHASESEPARATION; WASH with saturated aqueous sodium chloride; DRYSOLUTION over anhydrous magnesium sulfate.
  -12.224 - PH with 10% hydrochloric acid to pH1.5; PHASESEPARATION; COLLECTLAYER organic; WASH with saturated aqueous sodium chloride; DRYSOLUTION over anhydrous magnesium sulfate.

Drying under 5 mm Hg at 40° C. for 48 hours yields 4-[(R)-((2S,5R)-2,5-dimethyl-4-(3-fluorobenzyl)-1-piperazinyl)(3-hydroxyphenyl)methyl]-N,N-diethyl-benzamide as ivory colored crystals (expected yield ˜30% from 4-formyl-N,N-diethylbenzamide).
Annotation: DRYSOLID for 48 hours at 40° C under vacuum; YIELD 4-[(R)-((2S,5R)-2,5-dimethyl-4-(3-fluorobenzyl)-1-piperazinyl)(3-hydroxyphenyl)methyl]-N,N-diethyl-benzamide (˜30%).
   -0.820 - DRYSOLID for 48 hours at 40° C; YIELD 4-[(R)-((2S,5R)-2,5-dimethyl-4-(3-fluorobenzyl)-1-piperazinyl)(3-hydroxyphenyl)methyl]-N,N-diethyl-benzamide (˜520%).
   -3.636 - DRYSOLID for 48 hours at 40° C; YIELD 4-[(R)-((2S,5R)-2,5-dimethyl-4-(3-fluorobenzyl)-1-piperazinyl)(3-hydroxyphenyl)methyl]-N,N-diethyl-benzamide (˜53.00%).
   -3.639 - DRYSOLID for 48 hours at 40° C; YIELD 4-[(R)-((2S,5R)-2,5-dimethyl-4-(3-fluorobenzyl)-1-piperazinyl)(3-hydroxyphenyl)methyl]-N,N-diethyl-benzamide (˜30%); YIELD 4-formyl-N,N-diethylbenzamide.
   -4.099 - DRYSOLID for 48 hours at 40° C; YIELD 4-[(R)-((2S,5R)-2,5-dimethyl-4-(3-fluorobenzyl)-1-piperazinyl)(3-hydroxyphenyl)methyl]-N,N-diethyl-benzamide (~30%); YIELD 4-formyl-N,N-diethylbenzamide.
   -6.691 - DRYSOLID for 48 hours at 40° C; YIELD 4-[(R)-((2S,5R)-2,5-dimethyl-4-(3-fluorobenzyl)-1-piperazinyl)(3-hydroxyphenyl)methyl]-N,N-diethyl-benzamide (catalytic); YIELD 4-formyl-N,N-diethylbenzamide (˜530%).

Added water (100 mL) and basified to pH: 8 using saturated solution of sodium bicarbonate solution.
Annotation: ADD water (100 mL); PH with saturated solution of sodium bicarbonate solution to pH 8.
   -0.815 - ADD water (100 mL); PH with saturated solution of sodium bicarbonate solution to pH 8.
   -0.965 - PH with water (100 mL) to pH 8.
   -3.970 - PH with saturated solution of sodium bicarbonate solution to pH 8.
   -4.054 - ADD water (100 mL); PH with sodium bicarbonate solution to pH 8.
  -16.794 - ADD water (100 mL); PH with saturated solution of sodium bicarbonate solution to pH 9.

The desired fractions were collected and neutralized to pH=7 with saturated NaHCO3 solution and extracted with ethyl acetate (1×200 mL).
Annotation: PH with saturated NaHCO3 solution to pH 7; EXTRACT with ethyl acetate (200 mL).
   -0.794 - FILTER keep precipitate; PH with saturated NaHCO3 solution to pH 7; EXTRACT with ethyl acetate (200 mL).
   -3.497 - COLLECTLAYER organic; PH with saturated NaHCO3 solution to pH 7; EXTRACT with ethyl acetate (200 mL).
  -10.248 - FILTER keep precipitate; PH with saturated NaHCO3 solution to pH 7; EXTRACT with ethyl acetate (1 (200 mL).
  -11.610 - FILTER keep precipitate; PH with saturated NaHCO3 solution to pH 7; EXTRACT with ethyl acetate (200 mL) 1 x.
  -12.862 - FILTER keep precipitate; PH with saturated NaHCO3 solution to pH 7; EXTRACT with ethyl acetate (1×200 mL).

Ammonium hydroxide (3.40 g; 96.8 mmol) was then added to bring the pH to approximately 9 upon which an oily semi-solid formed.
Annotation: PH with Ammonium hydroxide (3.40 g, 96.8 mmol) to pH 9.
   -0.754 - PH with Ammonium hydroxide (3.40 g, 96.8 mmol) to pH approximately 9.
   -3.705 - PH with Ammonium hydroxide (3.40 g, 96.8 mmol) to pH approximately 9 .
   -4.939 - PH with 3-(4-Chlorophenyl)indeno-solid to pH approximately 9.
   -6.740 - PH with Ammonium hydroxide (6.6 g, 96.8 mmol) to pH approximately 9.
  -10.496 - PH with 2-[5-(3-bromo-propylidene)-5,11-dihydro-10-oxa-1-aza-benzo[b]pyran-2-ol to pH approximately 9.

A suspension of tert-butyl 4-(3-azidobutyl)piperidine-1-carboxylate (3.81 g) and 5% palladium/carbon (containing water (50%), 800 mg) in methanol (100 mL) was stirred at room temperature for 15 hr under a hydrogen atmosphere.
Annotation: MAKESOLUTION with tert-butyl 4-(3-azidobutyl)piperidine-1-carboxylate (3.81 g) and 5% palladium/carbon ‌(containing water ‌(50%)) (800 mg) and methanol (100 mL); ADD SLN; STIR for 15 hr at room temperature under hydrogen.
   -0.731 - MAKESOLUTION with tert-butyl 4-(3-azidobutyl)piperidine-1-carboxylate (3.81 g) and 5% palladium/carbon and water (800 mg) and methanol (100 mL); ADD SLN; STIR for 15 hr at room temperature under hydrogen.
   -3.938 - MAKESOLUTION with tert-butyl 4-(3-azidobutyl)piperidine-1-carboxylate (3.81 g) and 5% palladium/carbon ‌(90%) (800 mg) and methanol (100 mL); ADD SLN; STIR for 15 hr at room temperature under hydrogen.
   -3.982 - MAKESOLUTION with tert-butyl 4-(3-azidobutyl)piperidine-1-carboxylate (3.81 g) and 5% palladium/carbon ‌(2.52) (800 mg) and methanol (100 mL); ADD SLN; STIR for 15 hr at room temperature under hydrogen.
   -4.177 - MAKESOLUTION with tert-butyl 4-(3-azidobutyl)piperidine-1-carboxylate (3.81 g) and 5% palladium/carbon ‌(1.5 water) (800 mg) and methanol (100 mL); ADD SLN; STIR for 15 hr at room temperature under hydrogen.
   -4.241 - MAKESOLUTION with tert-butyl 4-(3-azidobutyl)piperidine-1-carboxylate (3.81 g) and 5% palladium/carbon ‌(90% water) (800 mg) and methanol (100 mL); ADD SLN; STIR for 15 hr at room temperature under hydrogen.

2,8-Dimethyl-5-((2-(pyridin-4-yl)oxiran-2-yl)methyl)-2,3,4,5-tetrahydro-1H-pyrido[4,3-b]indole (100 mg, 0.3 mmol) was added to 2M dimethyl amine solution in THF (5 mL) and the reaction mixture was allowed to stir at 60° C. overnight.
Annotation: ADD 2M dimethyl amine solution in THF (5 mL); ADD 2,8-Dimethyl-5-((2-(pyridin-4-yl)oxiran-2-yl)methyl)-2,3,4,5-tetrahydro-1H-pyrido[4,3-b]indole (100 mg, 0.3 mmol); STIR for overnight at 60° C.
   -0.718 - ADD 2M dimethyl amine solution in THF (5 mL); ADD 2,8-Dimethyl-5-((2-(pyridin-4-yl)oxiran-2-yl)methyl)-2,3,4,5-tetrahydro-1H-pyrido[4,3-b]indole (100 mg, 0.3 mmol); STIR for overnight at 60° C.
   -1.248 - MAKESOLUTION with 2M dimethyl amine solution and THF (5 mL); ADD SLN; ADD 2,8-Dimethyl-5-((2-(pyridin-4-yl)oxiran-2-yl)methyl)-2,3,4,5-tetrahydro-1H-pyrido[4,3-b]indole (100 mg, 0.3 mmol); STIR for overnight at 60° C.
   -5.132 - MAKESOLUTION with 2M dimethyl amine solution and THF (5 mL); ADD SLN; ADDbenzoDimethyl-5-((2-(pyridin-4-yl)oxiran-2-yl)methyl)-2,3,4,5-tetrahydro-1H-pyrido[4,3-b]indole (100 mg, 0.3 mmol); STIR for overnight at 60° C.
   -6.381 - ADD 2M dimethyl amine solution in THF (5 mL); ADDbenzoDimethyl-5-((2-(pyridin-4-yl)oxiran-2-yl)methyl)-2,3,4,5-tetrahydro-1H-pyrido[4,3-b]indole (100 mg, 0.3 mmol); STIR for overnight at 60° C.
   -6.919 - ADD 2M dimethyl amine solution in THF (5 mL); ADD [4-(Dimethyl-5-((2-(pyridin-4-yl)oxiran-2-yl)methyl)-2,3,4,5-tetrahydro-1H-pyrido[4,3-b]indole (100 mg, 0.3 mmol); STIR for overnight at 60° C.

The reaction mixture was added slowly to saturated sodium bicarbonate in water (2300 mL) and the biphasic mixture was allowed to stir for 20 minutes.
Annotation: ADD saturated sodium bicarbonate in water (2300 mL); STIR for 20 minutes.
   -0.712 - ADD saturated sodium bicarbonate in water (2300 mL); STIR for 20 minutes.
  -12.330 - ADD (830 mL); STIR for 20 minutes.
  -12.455 - ADD sodium bicarbonate in water (2300 mL); STIR for 20 minutes.
  -15.188 - ADD saturated sodium bicarbonate in water (2300 mL) dropwise; STIR for 20 minutes.
  -16.352 - ADD saturated sodium bicarbonate in water (2300 mL); STIR for 20 minutes at room temperature.

(oil bath temperature) for 24 h under an argon athmosphere.
Annotation: INVALIDACTION.
   -0.707 - STIR for 24 h at same temperature under argon.
   -5.121 - STIR for 24 h at rt under argon.
   -6.122 - STIR for 24 h at same temperature.
   -6.189 - STIR for 24 h at RT under argon.
   -7.844 - NOACTION.

3-Amino-2,4-dichloro-benzamide (2.00 g, 9.8 mmol) in THF (45 mL) was added dropwise to LiAlH4 (1 M in THF, 24.4 mL) in THF (45 mL).
Annotation: ADD LiAlH4 ‌(1 M in THF) (24.4 mL); ADD THF (45 mL); MAKESOLUTION with 3-Amino-2,4-dichloro-benzamide (2.00 g, 9.8 mmol) and THF (45 mL); ADD SLN dropwise.
   -0.705 - MAKESOLUTION with LiAlH4 ‌(1 M in THF) (24.4 mL) and THF (45 mL); ADD SLN; MAKESOLUTION with 3-Amino-2,4-dichloro-benzamide (2.00 g, 9.8 mmol) and THF (45 mL); ADD SLN dropwise.
   -4.698 - MAKESOLUTION with LiAlH4 ‌(1 M in THF) (24.4 mL) and THF (45 mL); ADD SLN; MAKESOLUTION with 3-Amino-2,4-dichloro-benzamide (2.00 g, 1.30 mmol) and THF (45 mL); ADD SLN dropwise.
   -5.142 - MAKESOLUTION with LiAlH4 ‌(1 M in THF) (24.4 mL) and THF (45 mL); ADD SLN; MAKESOLUTION with 3-Amino-2,4-dichloro-benzamide (2.00 g, 9.81 mmol) and THF (45 mL); ADD SLN dropwise.
   -5.228 - MAKESOLUTION with LiAlH4 ‌(1 M in THF) (24.4 mL) and THF (45 mL); ADD SLN; MAKESOLUTION with 3-Amino-2,4-dichloro-benzamide (2.00 g,bromomethyl mmol) and THF (45 mL); ADD SLN dropwise.
   -5.345 - MAKESOLUTION with LiAlH4 ‌(1 M in THF) (24.4 mL) and THF (45 mL); ADD SLN; MAKESOLUTION with 3-Amino-2,4-dichloro-benzamide (2.00 g,6.8 mmol) and THF (45 mL); ADD SLN dropwise.

To a solution of (R)-1-(5-acetoxyhexyl)-8-bromo-7-ethoxymethyl-3-methylxanthine (1.83 g, 4.11 mmol) and sodium iodide (123 mg, 0.82 mmol) in anhydrous dimethylsulfoxide (40 ml) was added potassium cyanide (294 mg, 4.52 mmol).
Annotation: MAKESOLUTION with (R)-1-(5-acetoxyhexyl)-8-bromo-7-ethoxymethyl-3-methylxanthine (1.83 g, 4.11 mmol) and sodium iodide (123 mg, 0.82 mmol) and anhydrous dimethylsulfoxide (40 ml); ADD SLN; ADD potassium cyanide (294 mg, 4.52 mmol).
   -0.701 - MAKESOLUTION with (R)-1-(5-acetoxyhexyl)-8-bromo-7-ethoxymethyl-3-methylxanthine (1.83 g, 4.11 mmol) and sodium iodide (123 mg, 0.82 mmol) and anhydrous dimethylsulfoxide (40 ml); ADD SLN; ADD potassium cyanide (294 mg, 4.52 mmol).
   -2.353 - MAKESOLUTION with (R)-1-(5-acetoxyhexyl)-8-bromo-7-ethoxymethyl-3-methylxanthine (1.83 g, 4.11 mmol) and sodium iodide (123 mg, 0.82 mmol) and anhydrous dimethylsulfoxide (40 ml); ADD SLN; ADD potassium cyanide milliliters, 4.52 mmol).
   -3.261 - MAKESOLUTION with (R)-1-(5-acetoxyhexyl)-8-bromo-7-ethoxymethyl-3-methylxanthine (1.83 g, 4.11 mmol) and sodium iodide (123 mg, 0.82 mmol) and anhydrous dimethylsulfoxide (40 ml); ADD SLN; ADD potassium cyanide 1-(4-( mg, 4.52 mmol).
   -3.582 - MAKESOLUTION with (R)-1-(5-acetoxyhexyl)-8-bromo-7-ethoxymethyl-3-methylxanthine (1.83 g, 14.4 mmol) and sodium iodide (123 mg, 0.82 mmol) and anhydrous dimethylsulfoxide (40 ml); ADD SLN; ADD potassium cyanide (294 mg, 4.52 mmol).
   -4.615 - MAKESOLUTION with (R)-1-(5-acetoxyhexyl)-8-bromo-7-ethoxymethyl-3-methylxanthine (1.83 g, 4.11 mmol) and sodium iodide (123 mg, 0.82 mmol) and anhydrous dimethylsulfoxide (40 ml); ADD SLN; ADD potassium cyanide dimethylamide (294 mg, 4.52 mmol).

The ethyl acetate extracts were washed with a saturated NaHCO3 solution, dried over anhydrous MgSO4, and concentrated in vacuo.
Annotation: COLLECTLAYER organic; WASH with saturated NaHCO3 solution; DRYSOLUTION over anhydrous MgSO4; CONCENTRATE.
   -0.690 - COLLECTLAYER organic; WASH with saturated NaHCO3 solution; DRYSOLUTION over anhydrous MgSO4; CONCENTRATE.
   -2.596 - WASH with ethyl acetate; WASH with saturated NaHCO3 solution; DRYSOLUTION over anhydrous MgSO4; CONCENTRATE.
   -3.338 - EXTRACT with ethyl acetate; WASH with saturated NaHCO3 solution; DRYSOLUTION over anhydrous MgSO4; CONCENTRATE.
   -5.547 - WASH with saturated NaHCO3 solution; DRYSOLUTION over anhydrous MgSO4; CONCENTRATE.
  -10.639 - INVALIDACTION.

Concentration under reduced pressure followed by purification by column chromatography afforded the compound 162 as an orange solid. m.p. 49° C.
Annotation: CONCENTRATE; PURIFY; YIELD compound 162.
   -0.679 - CONCENTRATE; YIELD compound 162.
   -3.366 - CONCENTRATE; PURIFY; YIELD compound 162.
   -9.592 - PURIFY; YIELD compound 162.
  -10.852 - CONCENTRATE; YIELD title compound 162.
  -12.223 - CONCENTRATE; YIELD entitled compound 162.

Under ice cooling, 21.9 g of anhydrous aluminum chloride was added to 250 ml of N,N-dimethylformamide, followed by stirring for 15 minutes.
Annotation: ADD N,N-dimethylformamide (250 ml); ADD anhydrous aluminum chloride (21.9 g) at 0 °C; STIR for 15 minutes at 0 °C.
   -0.666 - ADD anhydrous aluminum chloride (21.9 g); ADD N,N-dimethylformamide (250 ml) at 0 °C; STIR for 15 minutes.
   -2.734 - ADD anhydrous aluminum chloride (21.9 g); ADD N,N-dimethylformamide (250 ml); STIR for 15 minutes.
  -11.061 - ADD anhydrous aluminum chloride (38.5 g); ADD N,N-dimethylformamide (250 ml) at 0 °C; STIR for 15 minutes.
  -11.525 - ADD anhydrous aluminum chloride (15.7 g); ADD N,N-dimethylformamide (250 ml) at 0 °C; STIR for 15 minutes.
  -21.835 - ADD anhydrous aluminum chloride (21.9 g); ADD N,N-dimethylformamide (250 ml) at 0 °C; STIR for 15 minutes at same temperature.

The resulting mixture was stirred at room temperature for 1 hour with periodic addition of methanolic HCl to maintain the yellow color.
Annotation: STIR for 1 hour at room temperature; ADD methanolic HCl.
   -0.594 - STIR for 1 hour at room temperature.
   -2.249 - STIR for 1 hour at room temperature; ADD methanolic HCl.
   -9.294 - STIR for 1 hour at room temperature under vacuum.
   -9.687 - STIR for 1 hour at room temperature; ADD anhic HCl.
   -9.737 - STIR for 1 hour at room temperature; ADD Satic HCl.

After cooling the reaction mixture was treated in the same way as in Example 1 to afford 37.4 g of the title compound as a pale yellow oil.
Annotation: FOLLOWOTHERPROCEDURE.
   -0.593 - SETTEMPERATURE room temperature; ADD title compound (37.4 g).
   -1.461 - SETTEMPERATURE room temperature; ADD title compound (37.4 g); YIELD title compound (37.4 g).
   -7.417 - SETTEMPERATURE same temperature; ADD title compound (37.4 g).
   -7.616 - SETTEMPERATURE 0 °C; ADD title compound (37.4 g).
   -7.749 - SETTEMPERATURE room temperature; ADD Example 1; YIELD title compound (37.4 g).

After 1 h toluene (2 mL) was added and the resulting mixture stirred for 3 h and allowed to cool to room temperature.
Annotation: WAIT for 1 h; ADD toluene (2 mL); STIR for 3 h; SETTEMPERATURE room temperature.
   -0.554 - WAIT for 1 h; ADD toluene (2 mL); STIR for 3 h; SETTEMPERATURE room temperature.
   -5.093 - WAIT for 1 h; ADD toluene (2 mL); STIR for 3 h at room temperature.
  -11.350 - ADD 1 h toluene (2 mL); STIR for 3 h; SETTEMPERATURE room temperature.
  -11.730 - STIR for 1 h; ADD toluene (2 mL); STIR for 3 h at room temperature.
  -19.662 - WAIT for 1 h; ADD toluene (2 mL); STIR for 3 h at room temperature. to room temperature.

In a glove box kept under the atmosphere of nitrogen, 15 g (0.13 moles) of 1,3-dimethyl-2-imidazolidinone, 8.45 g (0.5 moles) of 2-chloro-1,3-dimethylimidazolidinium chloride and 11.62 g (0.2 moles) of KF prepared in accordance with the spray drying process were placed into a three-necked flask (200 ml).
Annotation: ADD 1,3-dimethyl-2-imidazolidinone (15 g, 0.13 moles) under nitrogen; ADD 2-chloro-1,3-dimethylimidazolidinium chloride (8.45 g, 0.5 moles) under nitrogen; ADD KF (11.62 g, 0.2 moles) under nitrogen.
   -0.544 - ADD 1,3-dimethyl-2-imidazolidinone (15 g, 0.13 moles) under nitrogen; ADD 2-chloro-1,3-dimethylimidazolidinium chloride (8.45 g, 0.5 moles) under nitrogen; ADD KF (11.62 g, 0.2 moles) under nitrogen; ADD 3-necked (200 ml) under nitrogen.
   -5.752 - FILTER keep filtrate; ADD 1,3-dimethyl-2-imidazolidinone (15 g, 0.13 moles) under nitrogen; ADD 2-chloro-1,3-dimethylimidazolidinium chloride (8.45 g, 0.5 moles) under nitrogen; ADD KF (11.62 g, 0.2 moles) under nitrogen; ADD 3-necked (200 ml) under nitrogen.
   -6.395 - ADD 1,3-dimethyl-2-imidazolidinone (15 g, 0.13 moles) under nitrogen; ADD 2-chloro-1,3-dimethylimidazolidinium chloride (8.45 g, 0.5 moles) under nitrogen; ADD KF (11.62 g, 0.2 moles) under nitrogen; ADD organic 3-necked (200 ml) under nitrogen.
   -7.216 - ADD 1,3-dimethyl-2-imidazolidinone (15 g, 0.13 moles) under nitrogen; ADD 2-chloro-1,3-dimethylimidazolidinium chloride (8.45 g, 0.5 moles) under nitrogen; ADD KF (11.62 g, 0.2 moles) under nitrogen; ADD organic)-1-(2- (200 ml) under nitrogen.
  -18.272 - FILTER keep filtrate; ADD 1,3-dimethyl-2-imidazolidinone (15 g, 0.13 moles) under nitrogen; ADD 2-chloro-1,3-dimethylimidazolidinium chloride (8.45 g, 0.5 moles) under nitrogen; ADD KF (11.62 g, 0.2 moles) under nitrogen; ADD 3-necked (200 ml).

Alternatively, a mixture of androst-4-ene-3,17-dione, thiophenol, 40% aqueous formaldehyde, triethylamine and ethanol was heated under reflux for a period of about 48 hours.
Annotation: MAKESOLUTION with androst-4-ene-3,17-dione and thiophenol and 40% aqueous formaldehyde and triethylamine and ethanol; ADD SLN; REFLUX for 48 hours.
   -0.542 - MAKESOLUTION with androst-4-ene-3,17-dione and thiophenol and 10% aqueous formaldehyde and triethylamine and ethanol; ADD SLN; REFLUX for about 48 hours.
   -3.542 - MAKESOLUTION with androst-4-ene-3,17-dione and thiophenol and aqueous formaldehyde and triethylamine and ethanol; ADD SLN; REFLUX for about 48 hours.
   -3.879 - MAKESOLUTION with androst-4-ene-3,17-dione and thiophenol and formaldehyde and triethylamine and ethanol; ADD SLN; REFLUX for about 48 hours.
   -4.361 - MAKESOLUTION with androst-4-ene-3,17-dione and thiophenol and N aqueous formaldehyde and triethylamine and ethanol; ADD SLN; REFLUX for about 48 hours.
   -4.775 - MAKESOLUTION with androst-4-ene-3,17-dione and thiophenol andpyridazin aqueous formaldehyde and triethylamine and ethanol; ADD SLN; REFLUX for about 48 hours.

A solution of 2-methoxyethanol (1.348 mL, 17.10 mmol) in xylenes (100 mL) was treated with a 60% dispersion of sodium hydride in mineral oil (0.808 g, 20.21 mmol) followed by stirring at room temperature for 20 minutes.
Annotation: MAKESOLUTION with 2-methoxyethanol (1.348 mL, 17.10 mmol) and xylenes (100 mL); ADD SLN; ADD 60% dispersion of sodium hydride in mineral oil (0.808 g, 20.21 mmol); STIR for 20 minutes at room temperature.
   -0.535 - MAKESOLUTION with 2-methoxyethanol (1.348 mL, 17.10 mmol) and xylenes (100 mL); ADD SLN; ADD 60% dispersion sodium hydride in mineral oil (0.808 g, 20.21 mmol); STIR for 20 minutes at room temperature.
   -4.856 - MAKESOLUTION with 2-methoxyethanol (1.348 mL, 17.10 mmol) and xylenes (100 mL); ADD SLN; ADD 60% dispersion of sodium hydride in mineral oil (0.808 g, 20.21 mmol); STIR for 20 minutes at room temperature.
   -4.995 - MAKESOLUTION with 2-methoxyethanol (1.348 mL, 17.10 mmol) and xylenes (100 mL); ADD SLN; ADD 60% strength sodium hydride in mineral oil (0.808 g, 20.21 mmol); STIR for 20 minutes at room temperature.
   -5.519 - MAKESOLUTION with 2-methoxyethanol (1.348 mL, 17.10 mmol) and xylenes (100 mL); ADD SLN; ADD 60% zinc methylene sodium hydride in mineral oil (0.808 g, 20.21 mmol); STIR for 20 minutes at room temperature.
   -8.505 - MAKESOLUTION with 2-methoxyethanol (1.348 mL, 17.10 mmol) and xylenes (100 mL); ADD SLN; ADD 60% 1-(7-[6-(1-dimethyl-3- in mineral oil (0.808 g, 20.21 mmol); STIR for 20 minutes at room temperature.

The reaction mixture was cooled and placed under a hydrogen atmosphere at 5 psi, and concentrated HCl (19.5 kg) was added while maintaining the reaction temperature at 25° C.
Annotation: SETTEMPERATURE room temperature; ADD concentrated HCl (19.5 kg) at 25° C under hydrogen.
   -0.535 - SETTEMPERATURE room temperature; ADD 5carbomethoxy; CONCENTRATE; ADD HCl (19.5 kg) at 25° C.
   -5.480 - SETTEMPERATURE room temperature; ADD 5 residue; CONCENTRATE; ADD HCl (19.5 kg) at 25° C.
   -5.831 - SETTEMPERATURE room temperature; ADD 5carbomethoxy; ADD concentrated HCl (19.5 kg) at 25° C.
   -5.879 - SETTEMPERATURE room temperature; ADD 5 residue under hydrogen; ADD concentrated HCl (19.5 kg) at 25° C.
   -6.394 - SETTEMPERATURE room temperature; ADD 5carbomethoxy; CONCENTRATE; ADD HCl (19.5 kg) at 25° C under hydrogen.

After the addition was complete, the reaction was allowed to warm to -15°C for 5 minutes then recooled to -78°C.
Annotation: STIR for 5 minutes at -15°C; SETTEMPERATURE -78°C.
   -0.502 - STIR for 5 minutes at -15°C; PH with unknown to pH neutral at -78°C.
   -2.807 - STIR for 5 minutes at -15°C; SETTEMPERATURE -78°C.
   -3.708 - STIR for 5 minutes at -15°C; PH with unknown to pH basic at -78°C.
   -5.267 - STIR for 5 minutes at -15°C; PH with unknown to pH 60%).
   -6.551 - STIR for 5 minutes at -15°C; PH with unknown to pH 8.

When bubbling ceased, 1N HCl was added until the pH was ˜2.
Annotation: PH with 1N HCl to pH ˜2.
   -0.494 - DEGAS with 1N HCl for unknown; PH with 1N HCl to pH ˜2.
   -3.700 - DEGAS with 1N HCl for unknown; ADD 1N HCl.
   -5.363 - SETTEMPERATURE room temperature; ADD 1N HCl.
   -6.866 - DEGAS with 1N HCl for unknown; PH with unknown to pH ˜2.
   -8.012 - QUENCH with 1N HCl.

(7-Fluoro-2-oxo-1,5-naphthyridin-1(2H)-yl)acetaldehyde methyl hemiacetal (200 mg, 0.8396 mmol) and 1,1-dimethylethyl[(3S,4R)-3-hydroxy-4-piperidinyl]carbamate (for a synthesis see WO2004058144, Example 5(c), cis-(3-hydroxy-piperidin-4-yl)-carbamic acid tert-butyl ester Enantiomer 2) (192 mg, 1 eq.) were stirred in chloroform (10 ml) plus MeOH (0.5 ml) under argon for 2 h.
Annotation: ADD (7-Fluoro-2-oxo-1,5-naphthyridin-1(2H)-yl)acetaldehyde methyl hemiacetal (200 mg, 0.8396 mmol); ADD 1,1-dimethylethyl[(3S,4R)-3-hydroxy-4-piperidinyl]carbamate (192 mg, 1 eq); ADD chloroform (10 ml); ADD MeOH (0.5 ml); STIR for 2 h under argon.
   -0.473 - ADD (7-Fluoro-2-oxo-1,5-naphthyridin-1(2H)-yl)acetaldehyde methyl hemiacetal (200 mg, 0.8396 mmol); ADD 1,1-dimethylethyl[(3S,4R)-3-hydroxy-4-piperidinyl]carbamate; ADD cis-(3-hydroxy-piperidin-4-yl)-carbamic acid tert-butyl ester Enantiomer 2) (192 mg, 1 eq); ADD chloroform (10 ml); ADD MeOH (0.5 ml); STIR for 2 h under argon.
   -2.732 - ADD (7-Fluoro-2-oxo-1,5-naphthyridin-1(2H)-yl)acetaldehyde methyl hemiacetal (200 mg, 0.8396 mmol); ADD 1,1-dimethylethyl[(3S,4R)-3-hydroxy-4-piperidinyl]carbamate; ADD cis-(3-hydroxy-piperidin-4-yl)-carbamic acid tert-butyl ester* 2) (192 mg, 1 eq); ADD chloroform (10 ml); ADD MeOH (0.5 ml); STIR for 2 h under argon.
   -4.911 - ADD (7-Fluoro-2-oxo-1,5-naphthyridin-1(2H)-yl)acetaldehyde methyl hemiacetal (200 mg, 0.8396 mmol); ADD 1,1-dimethylethyl[(3S,4R)-3-hydroxy-4-piperidinyl]carbamate; ADD cis-(3-hydroxy-piperidin-4-yl)-carbamic acid tert-butyl ester Enantiomer 2) (15.3 mg, 1 eq); ADD chloroform (10 ml); ADD MeOH (0.5 ml); STIR for 2 h under argon.
   -4.922 - ADD (7-Fluoro-2-oxo-1,5-naphthyridin-1(2H)-yl)acetaldehyde methyl hemiacetal (200 mg, 0.8396 mmol); ADD 1,1-dimethylethyl[(3S,4R)-3-hydroxy-4-piperidinyl]carbamate; ADD cis-(3-hydroxy-piperidin-4-yl)-carbamic acid tert-butyl ester IV 2) (192 mg, 1 eq); ADD chloroform (10 ml); ADD MeOH (0.5 ml); STIR for 2 h under argon.
   -5.627 - ADD (7-Fluoro-2-oxo-1,5-naphthyridin-1(2H)-yl)acetaldehyde methyl hemiacetal (200 mg, 0.8396 mmol); ADD 1,1-dimethylethyl[(3S,4R)-3-hydroxy-4-piperidinyl]carbamate; ADD cis-(3-hydroxy-piperidin-4-yl)-carbamic acid tert-butyl esterazidoethyl 2) (192 mg, 1 eq); ADD chloroform (10 ml); ADD MeOH (0.5 ml); STIR for 2 h under argon.

The resulting precipitate was collected by filtration, washed with water and ether and dried for 4 hours at 60° C. under high vacuum to give 7-benzyloxy-3,4-dihydroquinazolin-4-one (7.02 g, 63%).
Annotation: FILTER keep precipitate; WASH with water; WASH with ether; DRYSOLID for 4 hours at 60° C under vacuum; YIELD 7-benzyloxy-3,4-dihydroquinazolin-4-one (7.02 g, 63%).
   -0.449 - FILTER keep precipitate; WASH with water; WASH with ether; DRYSOLID for 4 hours at 60° C under vacuum; YIELD 7-benzyloxy-3,4-dihydroquinazolin-4-one (7.02 g, 63%).
   -4.172 - FILTER keep precipitate; WASH with water; WASH with ether; DRYSOLID for 4 hours at 60° C under vacuum; YIELD 7-benzyloxy-3,4-dihydroquinazolin-4-one (7.02 g, 62%).
   -4.272 - FILTER keep precipitate; WASH with water; WASH with ether; DRYSOLID for 4 hours at 60° C under vacuum; YIELD 7-benzyloxy-3,4-dihydroquinazolin-4-one (7.02 g, 10 %).
   -4.369 - FILTER keep precipitate; WASH with water; WASH with ether; DRYSOLID for 4 hours at 60° C under vacuum; YIELD 7-benzyloxy-3,4-dihydroquinazolin-4-one (7.02 g, 90%).
  -13.772 - FILTER keep precipitate; WASH with water; WASH with ether; DRYSOLID for 4 hours at 60° C.

The crystals of residue were isolated by filtration with ethyl acetate-diisopropylether, dried under reduced pressure, and 74mg of the subject compound was prepared as pale yellow crystal.
Annotation: INVALIDACTION.
   -0.445 - FILTER keep precipitate; DRYSOLID under vacuum; YIELD subject compound (74mg).
   -6.661 - FILTER keep precipitate; WASH with ethyl acetate-diisopropylether; DRYSOLID under vacuum; YIELD subject compound (74mg).
   -7.478 - FILTER keep precipitate; DRYSOLID under vacuum; YIELD objective compound (74mg).
   -9.030 - FILTER keep precipitate; DRYSOLUTION over ethyl acetate-diisopropylether; YIELD subject compound (74mg).
  -10.135 - FILTER keep precipitate; TRITURATE with ethyl acetate-diisopropylether; DRYSOLID under vacuum; YIELD subject compound (74mg).

The crude material was purified by silica gel chromatography eluting with 20-100% DCM/MeOH/DEA (950:45:5) in DCM to give benzyl 3-(formamido(7-((2-(trimethylsilyl)ethoxy)methyl)-7H-pyrrolo[2,3-d]pyrimidin-4-yl)methyl)piperidine-1-carboxylate (˜1:1 mixture of diastereomers) as a foam (2.2 g, 69%): LC/MS (Table 1, Method a) Rt=2.64 and 2.71 min; MS m/z: 524 (M+H)+.
Annotation: PURIFY; YIELD benzyl 3-(formamido(7-((2-(trimethylsilyl)ethoxy)methyl)-7H-pyrrolo[2,3-d]pyrimidin-4-yl)methyl)piperidine-1-carboxylate (2.2 g, 69%).
   -0.443 - PURIFY; YIELD benzyl 3-(formamido(7-((2-(trimethylsilyl)ethoxy)methyl)-7H-pyrrolo[2,3-d]pyrimidin-4-yl)methyl)piperidine-1-carboxylate (2.2 g, 69%).
   -3.927 - PURIFY; YIELD benzyl 3-(formamido(7-((2-(trimethylsilyl)ethoxy)methyl)-7H-pyrrolo[2,3-d]pyrimidin-4-yl)methyl)piperidine-1-carboxylate (2.2 g, 8.5%).
   -4.915 - PURIFY; YIELD benzyl 3-(formamido(7-((2-(trimethylsilyl)ethoxy)methyl)-7H-pyrrolo[2,3-d]pyrimidin-4-yl)methyl)piperidine-1-carboxylate (2.2 g, 26%).
   -5.887 - PURIFY; YIELD benzyl 3-(formamido(7-((2-(trimethylsilyl)ethoxy)methyl)-7H-pyrrolo[2,3-d]pyrimidin-4-yl)methyl)piperidine-1-carboxylate (2.2 g, 49%).
  -11.602 - PURIFY; TRITURATE with DCM; YIELD benzyl 3-(formamido(7-((2-(trimethylsilyl)ethoxy)methyl)-7H-pyrrolo[2,3-d]pyrimidin-4-yl)methyl)piperidine-1-carboxylate (2.2 g, 26%).

Subsequently, purification was performed by silica gel column chromatography (developing liquid: toluene/heptane=5/5 (volume ratio)).
Annotation: PURIFY.
   -0.442 - FOLLOWOTHERPROCEDURE.
   -1.352 - PURIFY.
  -13.186 - NOACTION.
  -16.921 - PH with silica gel to pH 8-9.
  -17.523 - RECRYSTALLIZE from silica gel.

To a solution of (2-trifluoromethyl-benzylamino)-acetic acid ethyl ester (290 mg, 1.11 mmol) in 10 mL DCM at RT is added TEA (0.232 mL, 1.67 mmol) followed by di-tert-butyl dicarbonate (242 mg, 1.11 mmol).
Annotation: MAKESOLUTION with (2-trifluoromethyl-benzylamino)-acetic acid ethyl ester (290 mg, 1.11 mmol) and DCM (10 mL); ADD SLN; ADD TEA (0.232 mL, 1.67 mmol) at RT; ADD di-tert-butyl dicarbonate (242 mg, 1.11 mmol) at RT.
   -0.436 - MAKESOLUTION with (2-trifluoromethyl-benzylamino)-acetic acid ethyl ester (290 mg, 1.11 mmol) and DCM (10 mL); ADD SLN; ADD TEA (0.232 mL, 1.67 mmol) at RT; ADD di-tert-butyl dicarbonate (242 mg, 1.11 mmol) at RT.
   -2.094 - MAKESOLUTION with (2-trifluoromethyl-benzylamino)-acetic acid ethyl ester (290 mg, 1.11 mmol) and DCM (10 mL); ADD SLN; ADD TEA (0.232 mL, 1.67 mmol) at RT; ADD di-tert-butyl dicarbonate (242 mg, 1.11 mmol) at RT.
   -2.194 - MAKESOLUTION with (2-trifluoromethyl-benzylamino)-acetic acid ethyl ester (290 mg, 1.11 mmol) and DCM (10 mL); ADD SLN; ADD TEA (0.232 mL, 1.67 mmol) at RT; ADD di-tert-butyl dicarbonate (24 mg, 1.11 mmol) at RT.
   -5.597 - MAKESOLUTION with (2-trifluoromethyl-benzylamino)-acetic acid ethyl ester (290 mg, 1.11 mmol) and DCM (10 mL); ADD SLN; ADD TEA (0.232 mL, 1.67 mmol) at RT; ADD di-tert-butyl dicarbonate (280 mg, 1.11 mmol) at RT.
   -7.251 - MAKESOLUTION with (2-trifluoromethyl-benzylamino)-acetic acid ethyl ester (290 mg, 1.11 mmol) and DCM (10 mL); ADD SLN; ADD TEA (0.232 mL, 1.67 mmol) at RT; ADD di-tert-butyl dicarbonate (23.7 mg, 1.11 mmol) at RT.

A solution of iodine (2.9 g, 11.4 mmol) in THF (10 mL) was then added slowly over about an hour while the stirred reaction mixture was maintained at 20-30° C.
Annotation: MAKESOLUTION with iodine (2.9 g, 11.4 mmol) and THF (10 mL); ADD SLN dropwise at 20-30° C over about an hour.
   -0.435 - MAKESOLUTION with iodine (2.9 g, 11.4 mmol) and THF (10 mL); ADD SLN dropwise at 20-30° C over about an hour.
   -2.953 - MAKESOLUTION with dropwise at 20-30° C over about an hour.
   -5.966 - MAKESOLUTION with dropwise of hexane (2.9 g, 11.4 mmol) and THF (10 mL); ADD SLN dropwise at 20-30° C over about an hour.
   -7.363 - MAKESOLUTION with dropwise of hexane (2.9 g, 11.4 mmol) and THF (10 mL); ADD SLN at 20-30° C over about an hour.
   -8.249 - MAKESOLUTION with iodine (2.9 g, 11.4 mmol) and THF (10 mL); ADD SLN at 20-30° C over about an hour.

Then water was added and the mixture was extracted with EA three times, the combined organic layers were washed with brine and dried (anhydrous Na2SO4).
Annotation: ADD water; EXTRACT with EA 3 x; COLLECTLAYER organic; WASH with brine; DRYSOLUTION over anhydrous Na2SO4.
   -0.429 - ADD water; EXTRACT with EA 3 x; COLLECTLAYER organic; WASH with brine; DRYSOLUTION over Na2SO4.
   -2.160 - ADD water; EXTRACT with EA 3 x; COLLECTLAYER organic; WASH with brine; DRYSOLUTION over unknown.
   -4.811 - ADD water; EXTRACT with EA 3 x; COLLECTLAYER organic; WASH with brine; DRYSOLUTION over MgSO4.
   -8.062 - ADD water; EXTRACT with EA 3 x; COLLECTLAYER organic; WASH with brine; DRYSOLUTION over (S)-7-[[Ethoxy2SO4.
   -8.424 - ADD water; EXTRACT with EA 3 x; COLLECTLAYER organic; WASH with brine; DRYSOLUTION over (S)-7 Na2SO4.

The pale yellow solid 3-allyloxy-4-methoxynitrobenzene prepared above was added in portions over a 30 minute period and then the temperature was raised to 95° C. and maintained for 3 hours, after which time the starting material had been consumed.
Annotation: ADD 3-allyloxy-4-methoxynitrobenzene over 30 minute; STIR for 3 hours at 95° C.
   -0.417 - ADD 3-allyloxy-4-methoxynitrobenzene over 30 minute; STIR for 3 hours at 95° C.
  -10.385 - ADD 3-allyloxy-4-methoxynitrobenzene; STIR for 3 hours at 95° C.
  -11.294 - WAIT for 30 minute; ADD 3-allyloxy-4-methoxynitrobenzene; STIR for 3 hours at 95° C.
  -12.391 - ADD 3-allyloxy-4-methoxynitrobenzene over 30 minute; STIR for 3 hours at 95° C; STIR for 3 hours.
  -12.832 - ADD 3-allyloxy-4-methoxynitrobenzene over 30 minute; STIR for 3 hours at 95° C; WAIT for unknown.

An aqueous solution of Rochelle salt was then added and stirring continued for a further 1.5 h. EtOAc was added and the mixture was filtered through a Celite® pad and the aqueous phase was extracted with EtOAc.
Annotation: ADD aqueous solution of Rochelle salt; STIR for 1.5 h; ADD EtOAc; FILTER keep filtrate; COLLECTLAYER aqueous; EXTRACT with EtOAc.
   -0.350 - ADD aqueous solution of Rochelle salt; STIR for 1.5 h; ADD EtOAc; FILTER keep filtrate; COLLECTLAYER aqueous; EXTRACT with EtOAc.
   -6.071 - ADD solution of Rochelle salt; STIR for 1.5 h; ADD EtOAc; FILTER keep filtrate; COLLECTLAYER aqueous; EXTRACT with EtOAc.
   -7.090 - ADD solid Rochelle salt; STIR for 1.5 h; ADD EtOAc; FILTER keep filtrate; COLLECTLAYER aqueous; EXTRACT with EtOAc.
   -7.563 - ADD Rochelle salt; STIR for 1.5 h; ADD EtOAc; FILTER keep filtrate; COLLECTLAYER aqueous; EXTRACT with EtOAc.
  -21.487 - ADD aqueous solution of Rochelle salt; STIR for 1.5 h; ADD EtOAc; FILTER keep filtrate; COLLECTLAYER aqueous; EXTRACT with MeOH.

Mixture was then cooled and purified by prep HPLC to desired product (24 mg, 0.039 mmol, 62.7 % yield) as white solid.
Annotation: SETTEMPERATURE room temperature; PURIFY; YIELD desired product (24 mg, 0.039 mmol, 62.7 %).
   -0.301 - SETTEMPERATURE room temperature; PURIFY.
  -19.613 - SETTEMPERATURE RT; PURIFY.
  -20.102 - STIR; PURIFY.
  -20.757 - SETTEMPERATURE rt; PURIFY.
  -22.765 - STIR for unknown; PURIFY.

To a mixture of NaH (12 mg, 0.50 mmol), in THF (1.5 mL) at 0° C. under argon, was added methylacetoacetate (54, 0.50 mmol) slowly over 5 minutes.
Annotation: MAKESOLUTION with NaH (12 mg, 0.50 mmol) and THF (1.5 mL); ADD SLN; ADD methylacetoacetate (0.50 mmol, 54 mg) at 0° C under argon over 5 minutes.
   -0.298 - MAKESOLUTION with NaH (12 mg, 0.50 mmol) and THF (1.5 mL); ADD SLN; ADD methylacetoacetate (0.50 mmol) at 0° C under argon over 5 minutes.
   -5.221 - MAKESOLUTION with NaH (12 mg, 0.50 mmol) and THF (1.5 mL); ADD SLN; ADD methylacetoacetate (0.25 mmol) at 0° C under argon over 5 minutes.
   -5.711 - MAKESOLUTION with NaH (12 mg, 0.50 mmol) and THF (1.5 mL); ADD SLN; ADD methylacetoacetate (52, 0.50 mmol) at 0° C under argon over 5 minutes.
   -6.336 - MAKESOLUTION with NaH (12 mg, 0.50 mmol) and THF (1.5 mL); ADD SLN; ADD methylacetoacetate (54, 0.50 mmol) at 0° C under argon over 5 minutes.
   -6.789 - MAKESOLUTION with NaH (12 mg, 0.50 mmol) and THF (1.5 mL); ADD SLN; ADD methylacetoacetate (0.5 mmol) at 0° C under argon over 5 minutes.

To a solution of methyl 1H-indazole-6-carboxylate (865 mg, 4.91 mmol) in N,N-dimethylformamide (12 mL) was added potassium hydroxide (840 mg, 3.05 mmol) followed by iodine (1.54 g, 5.9 mmol).
Annotation: MAKESOLUTION with methyl 1H-indazole-6-carboxylate (865 mg, 4.91 mmol) and N,N-dimethylformamide (12 mL); ADD SLN; ADD potassium hydroxide (840 mg, 3.05 mmol); ADD iodine (1.54 g, 5.9 mmol).
   -0.271 - MAKESOLUTION with methyl 1H-indazole-6-carboxylate (865 mg, 4.91 mmol) and N,N-dimethylformamide (12 mL); ADD SLN; ADD potassium hydroxide (840 mg, 3.05 mmol); ADD iodine (1.54 g, 5.9 mmol).
   -1.986 - MAKESOLUTION with methyl 1H-indazole-6-carboxylate (865 mg, 4.91 mmol) and N,N-dimethylformamide (12 mL); ADD SLN; ADD potassium hydroxide (840 mg, 3.05 mmol); ADD imidazole (1.54 g, 5.9 mmol).
   -3.910 - MAKESOLUTION with methyl 1H-indazole-6-carboxylate (865 mg, 4.91 mmol) and N,N-dimethylformamide (12 mL); ADD SLN; ADD potassium hydroxide (840 mg, 3.05 mmol); ADD phenol (1.54 g, 5.9 mmol).
   -4.359 - MAKESOLUTION with methyl 1H-indazole-6-carboxylate (865 mg, 4.91 mmol) and N,N-dimethylformamide (12 mL); ADD SLN; ADD potassium hydroxide (840 mg, 3.05 mmol); ADD (14.7 g, 5.9 mmol).
   -5.508 - MAKESOLUTION with methyl 1H-indazole-6-carboxylate (865 mg, 4.91 mmol) and N,N-dimethylformamide (12 mL); ADD SLN; ADD potassium hydroxide (840 mg, 3.05 mmol); ADD KOAc (1.54 g, 5.9 mmol).

The aqueous phase was basified to pH 13 with NaOH, and washed with DCM (3×200 mL).
Annotation: COLLECTLAYER aqueous; PH with NaOH to pH 13; WASH with DCM (200 mL) 3 x.
   -0.271 - MAKESOLUTION with NaOH to pH 13; WASH with DCM (200 mL) 3 x.
   -1.834 - COLLECTLAYER aqueous; PH with NaOH to pH 13; WASH with DCM (200 mL) 3 x.
   -5.627 - MAKESOLUTION with NaOH and DCM (200 mL); ADD SLN; PH with unknown to pH 13; WASH with DCM (200 mL) 3 x.
   -7.264 - MAKESOLUTION with NaOH and DCM (200 mL); ADD SLN; PH with NaOH to pH 13; WASH with DCM (200 mL) 3 x.
   -8.207 - MAKESOLUTION with NaOH and DCM (200 mL); ADD SLN; PH with DCM (200 mL) to pH 13.

N,N-Dimethyl-[6-[4-(2-methoxybenzoyl)benzoyl]-4,5,6,7-tetrahydrofuro[2,3-c]pyridin-2-ylmethyl]amine 0.215 g was dissolved in 2 ml of methanol; hydrogen chloride in ethyl acetate was added in excess, followed by stirring.
Annotation: ADD N,N-Dimethyl-[6-[4-(2-methoxybenzoyl)benzoyl]-4,5,6,7-tetrahydrofuro[2,3-c]pyridin-2-ylmethyl]amine (0.215 g); ADD methanol (2 ml); MAKESOLUTION with hydrogen chloride and ethyl acetate; ADD SLN (in excess); STIR.
   -0.203 - ADD N,N-Dimethyl-[6-[4-(2-methoxybenzoyl)benzoyl]-4,5,6,7-tetrahydrofuro[2,3-c]pyridin-2-ylmethyl]amine; ADD methanol (2 ml); MAKESOLUTION with hydrogen chloride and ethyl acetate; ADD SLN; STIR.
   -2.649 - ADD N,N-Dimethyl-[6-[4-(2-methoxybenzoyl)benzoyl]-4,5,6,7-tetrahydrofuro[2,3-c]pyridin-2-ylmethyl]amine; ADD methanol (2 ml); MAKESOLUTION with hydrogen chloride in ethyl acetate (2 ml); ADD SLN; STIR.
   -5.148 - ADD N,N-Dimethyl-[6-[4-(2-methoxybenzoyl)benzoyl]-4,5,6,7-tetrahydrofuro[2,3-c]pyridin-2-ylmethyl]amine (0.215 g); ADD methanol (2 ml); MAKESOLUTION with hydrogen chloride and ethyl acetate; ADD SLN; STIR.
   -5.245 - ADD N,N-Dimethyl-[6-[4-(2-methoxybenzoyl)benzoyl]-4,5,6,7-tetrahydrofuro[2,3-c]pyridin-2-ylmethyl]amine (1.57 g); ADD methanol (2 ml); MAKESOLUTION with hydrogen chloride and ethyl acetate; ADD SLN; STIR.
   -6.469 - ADD N,N-Dimethyl-[6-[4-(2-methoxybenzoyl)benzoyl]-4,5,6,7-tetrahydrofuro[2,3-c]pyridin-2-ylmethyl]amine; ADD methanol (2 ml); MAKESOLUTION with hydrogen chloride in ethyl acetate (excess); ADD SLN; STIR.

A three-necked RBF equipped with nitrogen inlet tube and dry ice condenser was charged with (3R,5R,6S)-tert-butyl 3-allyl-2-oxo-5,6-diphenyl-3-(4-(4,4,5,5-tetramethyl-1,3,2-dioxaborolan-2-yl)butyl)morpholine-4-carboxylate (4.60 g, 8.00 mmol) and THF (10 mL).
Annotation: ADD (3R,5R,6S)-tert-butyl 3-allyl-2-oxo-5,6-diphenyl-3-(4-(4,4,5,5-tetramethyl-1,3,2-dioxaborolan-2-yl)butyl)morpholine-4-carboxylate (4.60 g, 8.00 mmol); ADD THF (10 mL).
   -0.203 - ADD (3R,5R,6S)-tert-butyl 3-allyl-2-oxo-5,6-diphenyl-3-(4-(4,4,5,5-tetramethyl-1,3,2-dioxaborolan-2-yl)butyl)morpholine-4-carboxylate (4.60 g, 8.00 mmol); ADD THF (10 mL).
   -4.896 - ADD (R,5R,6S)-tert-butyl 3-allyl-2-oxo-5,6-diphenyl-3-(4-(4,4,5,5-tetramethyl-1,3,2-dioxaborolan-2-yl)butyl)morpholine-4-carboxylate (4.60 g, 8.00 mmol); ADD THF (10 mL).
   -6.616 - ADD tert-butyl 3-allyl-2-oxo-5,6-diphenyl-3-(4-(4,4,5,5-tetramethyl-1,3,2-dioxaborolan-2-yl)butyl)morpholine-4-carboxylate (4.60 g, 8.00 mmol); ADD THF (10 mL).
   -7.062 - ADD nitrogen; ADD (3R,5R,6S)-tert-butyl 3-allyl-2-oxo-5,6-diphenyl-3-(4-(4,4,5,5-tetramethyl-1,3,2-dioxaborolan-2-yl)butyl)morpholine-4-carboxylate (4.60 g, 8.00 mmol); ADD THF (10 mL).
   -8.907 - ADD (3R,5R,6S)-tert-butyl 3-allyl-2-oxo-5,6-diphenyl-3-(4-(4,4,5,5-tetramethyl-1,3,2-dioxaborolan-2-yl)butyl)morpholine-4-carboxylate ( (4.60 g, 8.00 mmol); ADD THF (10 mL).

Triphenylphosphine (2.95 g) and 3.73 g of carbon tetrabromide were added to a solution of 0.724 ml of (pyridin-2-yl)methanol in 40 ml of dichloromethane under ice cooling, and the mixture was stirred at that temperature for 1.5 hr.
Annotation: MAKESOLUTION with (pyridin-2-yl)methanol (0.724 ml) and dichloromethane (40 ml); ADD SLN; ADD Triphenylphosphine (2.95 g) at 0 °C; ADD carbon tetrabromide (3.73 g) at 0 °C; STIR for 1.5 hr at same temperature.
   -0.195 - MAKESOLUTION with (pyridin-2-yl)methanol (0.724 ml) and dichloromethane (40 ml); ADD SLN; ADD Triphenylphosphine (2.95 g) at 0 °C; ADD carbon tetrabromide (3.73 g) at 0 °C; STIR for 1.5 hr at same temperature.
   -3.012 - MAKESOLUTION with (pyridin-2-yl)methanol (0.724 ml) and dichloromethane (40 ml); ADD SLN; ADD Triphenylphosphine (2.95 g, 3.73 g) at 0 °C; ADD carbon tetrabromide at 0 °C; STIR for 1.5 hr at same temperature.
   -6.448 - MAKESOLUTION with (pyridin-2-yl)methanol (0.724 ml) and dichloromethane (40 ml); ADD SLN; ADD Triphenylphosphine (2.95 g, 1.15 g) at 0 °C; ADD carbon tetrabromide at 0 °C; STIR for 1.5 hr at same temperature.
   -7.967 - MAKESOLUTION with (pyridin-2-yl)methanol (0.724 ml) and dichloromethane (40 ml); ADD SLN; ADD Triphenylphosphine (2.95 g, ten g) at 0 °C; ADD carbon tetrabromide at 0 °C; STIR for 1.5 hr at same temperature.
   -8.210 - MAKESOLUTION with (pyridin-2-yl)methanol (0.724 ml) and dichloromethane (40 ml); ADD SLN; ADD Triphenylphosphine (2.95 g, 3.73 g) at 0 °C; STIR for 1.5 hr at same temperature.

CDI 200 mg (1.23 mmol) was added to a DMF (3 mL) solution of 1-{3-cyclopropyl-5-[2-fluoro-3-(hydroxymethyl)phenyl]pyridin-2-yl}azetidin-3-one O-methyl oxime 121 mg (0.354 mmol) synthesized in the same manner as in Reference Example 7-44, and the mixture was stirred at room temperature for 14 hours.
Annotation: MAKESOLUTION with DMF (3 mL) and 1-{3-cyclopropyl-5-[2-fluoro-3-(hydroxymethyl)phenyl]pyridin-2-yl}azetidin-3-one O-methyl oxime (121 mg, 0.354 mmol); ADD SLN; ADD CDI (200 mg, 1.23 mmol); STIR for 14 hours at room temperature.
   -0.195 - MAKESOLUTION with DMF (3 mL) and 1-{3-cyclopropyl-5-[2-fluoro-3-(hydroxymethyl)phenyl]pyridin-2-yl}azetidin-3-one O-methyl oxime (0.354 mmol); ADD SLN; ADD CDI (200 mg, 1.23 mmol); STIR for 14 hours at room temperature.
   -5.489 - MAKESOLUTION with DMF (3 mL) and 1-{3-cyclopropyl-5-[2-fluoro-3-(hydroxymethyl)phenyl]pyridin-2-yl}azetidin-3-one O-methyl oxime (0.354 mmol); ADD SLN; ADD CDI 200 mg, 1.23 mmol); STIR for 14 hours at room temperature.
   -5.854 - MAKESOLUTION with DMF (3 mL) and 1-{3-cyclopropyl-5-[2-fluoro-3-(hydroxymethyl)phenyl]pyridin-2-yl}azetidin-3-one O-methyl oxime (0.354 mmol); ADD SLN; ADD CDI mixture (200 mg, 1.23 mmol); STIR for 14 hours at room temperature.
   -7.677 - MAKESOLUTION with DMF (3 mL) and 1-{3-cyclopropyl-5-[2-fluoro-3-(hydroxymethyl)phenyl]pyridin-2-yl}azetidin-3-one O-methyl oxime (121 mg, 0.354 mmol); ADD SLN; ADD CDI (200 mg, 1.23 mmol); STIR for 14 hours at room temperature.
  -16.053 - MAKESOLUTION with DRYSOLID for 14 hours at room temperature.

To a stirred solution of 5-(4-bromophenyl)-1-[3-fluoro-4-(methylsulfonyl)phenyl]-3-(trifluoromethyl)-1H-pyrazole (0.15 g, 0.324 mmol) in DME (3.9 mL) was added furan -3-boronic acid (0.044 g, 0.389 mmol), bis(triphenylphosphine) palladium( II)chloride (0.025 g, 0.04 mmol) and saturated NaHCO3 solution (1.3 mL) at room temperature under nitrogen.
Annotation: MAKESOLUTION with 5-(4-bromophenyl)-1-[3-fluoro-4-(methylsulfonyl)phenyl]-3-(trifluoromethyl)-1H-pyrazole (0.15 g, 0.324 mmol) and DME (3.9 mL); ADD SLN; ADD furan -3-boronic acid (0.044 g, 0.389 mmol) at room temperature under nitrogen; ADD bis(triphenylphosphine) palladium( II)chloride (0.025 g, 0.04 mmol) at room temperature under nitrogen; ADD saturated NaHCO3 solution (1.3 mL) at room temperature under nitrogen.
   -0.173 - MAKESOLUTION with 5-(4-bromophenyl)-1-[3-fluoro-4-(methylsulfonyl)phenyl]-3-(trifluoromethyl)-1H-pyrazole (0.15 g, 0.324 mmol) and DME (3.9 mL); ADD SLN; ADD furan -3-boronic acid (0.044 g, 0.389 mmol) at room temperature under nitrogen; ADD bis(triphenylphosphine) palladium(II)chloride (0.025 g, 0.04 mmol) at room temperature under nitrogen; ADD saturated NaHCO3 solution (1.3 mL) at room temperature under nitrogen.
   -2.252 - MAKESOLUTION with 5-(4-bromophenyl)-1-[3-fluoro-4-(methylsulfonyl)phenyl]-3-(trifluoromethyl)-1H-pyrazole (0.15 g, 0.324 mmol) and DME (3.9 mL); ADD SLN; ADD furan -3-boronic acid (0.044 g, 0.389 mmol) at room temperature under nitrogen; ADD bis(triphenylphosphine) palladium( II)chloride (0.025 g, 0.04 mmol) at room temperature under nitrogen; ADD saturated NaHCO3 solution (1.3 mL) at room temperature under nitrogen.
   -8.254 - MAKESOLUTION with 5-(4-bromophenyl)-1-[3-fluoro-4-(methylsulfonyl)phenyl]-3-(trifluoromethyl)-1H-pyrazole (0.15 g, 0.324 mmol) and DME (3.9 mL); ADD SLN; ADD furan -3-boronic acid (0.044 g, 0.389 mmol) under nitrogen; ADD bis(triphenylphosphine) palladium(II)chloride (0.025 g, 0.04 mmol) under nitrogen; ADD saturated NaHCO3 solution (1.3 mL) under nitrogen.
   -8.473 - MAKESOLUTION with 5-(4-bromophenyl)-1-[3-fluoro-4-(methylsulfonyl)phenyl]-3-(trifluoromethyl)-1H-pyrazole (0.15 g, 0.324 mmol) and DME (3.9 mL); ADD SLN; ADD furan -3-boronic acid (0.044 g, 0.389 mmol); ADD bis(triphenylphosphine) palladium(II)chloride (0.025 g, 0.04 mmol); ADD saturated NaHCO3 solution (1.3 mL) at room temperature under nitrogen.
   -9.935 - MAKESOLUTION with 5-(4-bromophenyl)-1-[3-fluoro-4-(methylsulfonyl)phenyl]-3-(trifluoromethyl)-1H-pyrazole (0.15 g, 0.324 mmol) and DME (3.9 mL); ADD SLN; ADD furan -3-boronic acid (0.044 g, 0.389 mmol) at room temperature under nitrogen; ADD bis(triphenylphosphine) palladium(I)chloride (0.025 g, 0.04 mmol) at room temperature under nitrogen; ADD saturated NaHCO3 solution (1.3 mL) at room temperature under nitrogen.

The reaction mixture was allowed to warm slowly to ambient temperature and stirring was continued for 3 h.
Annotation: STIR for 3 h at ambient temperature.
   -0.169 - SETTEMPERATURE ambient temperature; STIR for 3 h.
   -4.699 - STIR for 3 h at ambient temperature.
  -11.359 - SETTEMPERATURE room temperature; STIR for 3 h.
  -13.836 - WAIT for 3 h at ambient temperature.
  -14.396 - PH with unknown to pH 3 h at ambient temperature.

The solid was dissolved in hot methanol (110ml), filtered through Hyflo™ then treated with hot isopropyl acetate (325ml).
Annotation: ADD hot methanol (110 ml); FILTER keep filtrate; ADD hot isopropyl acetate (325 ml).
   -0.165 - ADD hot methanol (110ml); FILTER keep filtrate; ADD isopropyl acetate (325ml).
   -3.278 - ADD hot methanol (110ml); FILTER keep filtrate; ADD hot isopropyl acetate (325ml).
   -6.597 - ADD methanol (110ml); FILTER keep filtrate; ADD isopropyl acetate (325ml).
   -7.707 - ADD hot methanol (110ml); FILTER keep filtrate; ADD 50% isopropyl acetate (325ml).
   -8.806 - ADD hot methanol (110ml); FILTER; ADD isopropyl acetate (325ml).

The reaction mixture was allowed to stir at room temperature for 1 hour before refluxing overnight.
Annotation: STIR for 1 hour at room temperature; REFLUX for overnight.
   -0.157 - STIR for 1 hour at room temperature; REFLUX for overnight.
   -5.544 - REFLUX for 1 hour.
  -10.133 - REFLUX for 1 hour; REFLUX for overnight.
  -17.419 - MICROWAVE for 1 hour at room temperature; REFLUX for overnight.
  -17.539 - STIR for 1 hour at room temperature.

A solution of potassium hydroxide in isopropanol was added, and the mixture was stirred at 45° C. for 1 hour.
Annotation: MAKESOLUTION with potassium hydroxide and isopropanol; ADD SLN; STIR for 1 hour at 45° C.
   -0.155 - MAKESOLUTION with potassium hydroxide and isopropanol; ADD SLN; STIR for 1 hour at 45° C.
   -3.172 - MAKESOLUTION with potassium hydroxide in isopropanol; ADD SLN; STIR for 1 hour at 45° C.
  -10.002 - ADD solution of potassium hydroxide in isopropanol; STIR for 1 hour at 45° C.
  -10.499 - ADD potassium hydroxide in isopropanol; STIR for 1 hour at 45° C.
  -12.991 - MAKESOLUTION with potassium hydroxide ‌(1H-1,2,3-triazol-1-yl)carbostyril; ADD SLN; STIR for 1 hour at 45° C.

The solvents were evaporated, water (12 ml) and a 10% solution of citric acid was added until the pH was 3.
Annotation: CONCENTRATE; ADD water (12 ml); PH with 10% solution of citric acid to pH 3.
   -0.154 - CONCENTRATE; ADD water (12 ml); ADD 10% solution of citric acid.
   -7.192 - CONCENTRATE; ADD water (12 ml); ADD 10% solution of citric acid (3 ml).
   -8.528 - CONCENTRATE; ADD aqueous solution of citric acid.
   -9.018 - CONCENTRATE; ADD 10% solution of citric acid.
   -9.499 - CONCENTRATE; ADD water (12 ml); ADD 10% solution of citric acid (3 unknown.

After 3 hours, water is added, the pH is adjusted to 2-3 with dilute hydrochloric acid (1M), the mixture is then extracted with ethyl acetate and the combined organic phases are dried with sodium sulfate.
Annotation: WAIT for 3 hours; ADD water; PH with dilute hydrochloric acid ‌(1M) to pH 2-3; EXTRACT with ethyl acetate; COLLECTLAYER organic; DRYSOLUTION over sodium sulfate.
   -0.147 - WAIT for 3 hours; ADD water; PH with dilute hydrochloric acid ‌(1M) to pH 2-3; EXTRACT with ethyl acetate; COLLECTLAYER organic; DRYSOLUTION over sodium sulfate.
   -3.514 - WAIT for 3 hours; ADD water; PH with dilute hydrochloric acid (1M) to pH 2-3; EXTRACT with ethyl acetate; COLLECTLAYER organic; DRYSOLUTION over sodium sulfate.
  -14.135 - WAIT for 3 hours; ADD water; PH with dilute hydrochloric acid(1M) to pH 2-3; EXTRACT with ethyl acetate; COLLECTLAYER organic; DRYSOLUTION over sodium sulfate.
  -15.344 - WAIT for 3 hours; ADD water; PH with dilute hydrochloric acid to pH 2-3; EXTRACT with ethyl acetate; COLLECTLAYER organic; DRYSOLUTION over sodium sulfate.
  -20.860 - INVALIDACTION.

The resulting mixture is stirred at 70° C. for 15 min then cooled to r.t.
Annotation: STIR for 15 min at 70° C; SETTEMPERATURE r.t..
   -0.144 - STIR for 15 min at 70° C; SETTEMPERATURE r.t..
  -16.634 - STIR for 15 min at 70° C; SETTEMPERATURE r.t...
  -17.271 - STIR for 15 min at 70° C; SETTEMPERATURE 0 °C.
  -19.549 - STIR for 15 min at 70° C.; SETTEMPERATURE r.t..
  -19.702 - STIR for 15 min at 70° C; SETTEMPERATURE r.t.

After cooling to room temperature, the precipitated product is filtered and rinsed successively with cold triethyl orthoformate and heptane, then dried under vacuum.
Annotation: SETTEMPERATURE room temperature; FILTER keep precipitate; WASH with cold triethyl orthoformate; WASH with heptane; DRYSOLID under vacuum.
   -0.133 - SETTEMPERATURE room temperature; FILTER keep precipitate; WASH with cold triethyl orthoformate; WASH with heptane; DRYSOLID under vacuum.
   -3.253 - SETTEMPERATURE room temperature; FILTER; WASH with cold triethyl orthoformate; WASH with heptane; DRYSOLID under vacuum.
   -6.478 - SETTEMPERATURE room temperature; FILTER keep precipitate; WASH with cold triethylaniline; WASH with heptane; DRYSOLID under vacuum.
   -6.831 - SETTEMPERATURE room temperature; FILTER keep precipitate; WASH with cold triethyl phosphine; WASH with heptane; DRYSOLID under vacuum.
   -8.231 - SETTEMPERATURE room temperature; FILTER keep precipitate; WASH with cold triethylheptane; WASH with heptane; DRYSOLID under vacuum.

The combined product fractions were neutralized with aqueous ammonium hydroxide and acetonitrile was evaporated under vacuo.
Annotation: PH with aqueous ammonium hydroxide to pH neutral; CONCENTRATE.
   -0.122 - COLLECTLAYER organic; PH with aqueous ammonium hydroxide to pH neutral; CONCENTRATE.
   -4.260 - PH with aqueous ammonium hydroxide to pH neutral; CONCENTRATE.
   -7.844 - PHASESEPARATION; COLLECTLAYER organic; PH with aqueous ammonium hydroxide to pH neutral; CONCENTRATE.
  -11.639 - COLLECTLAYER organic; PH with aqueous ammonium hydroxide and acetonitrile to pH neutral; CONCENTRATE.
  -12.404 - COLLECTLAYER aqueous; PH with aqueous ammonium hydroxide to pH neutral; CONCENTRATE.

The reaction mixture was cooled down to −78° C. and n-butyllithium (2.5 M, 50 mL) was slowly added dropwise maintaining the temperature below −70° C.
Annotation: SETTEMPERATURE −78° C; ADD n-butyllithium ‌(2.5 M) (50 mL) dropwise at below −70° C.
   -0.112 - SETTEMPERATURE −78° C; ADD n-butyllithium (2.5 M, 50 mL) dropwise at below −70° C.
   -9.771 - SETTEMPERATURE below −70° C; ADD n-butyllithium (2.5 M, 50 mL) dropwise at below −70° C.
   -9.972 - SETTEMPERATURE −78° C; ADD n-butyllithium (3 M, 50 mL) dropwise at below −70° C.
  -11.702 - SETTEMPERATURE below −70° C.
  -14.267 - SETTEMPERATURE −78° C.

First, precursor H-ValCH₂Cl·HCl was prepared by dissolving Boc-Val-OH (6.5 g, 30 mmol) in 10 mL of THF and treating it with N-methylmorpholine (3.3 mL, 30 mmol) and isobutyl chloroformate (3.9 mL, 30 mmol) for 10 minutes at -20°.
Annotation: ADD Boc-Val-OH (6.5 g, 30 mmol); ADD THF (10 mL); ADD N-methylmorpholine (3.3 mL, 30 mmol); ADD isobutyl chloroformate (3.9 mL, 30 mmol); STIR for 10 minutes at -20°.
   -0.108 - MAKESOLUTION with Boc-Val-OH (6.5 g, 30 mmol) and THF (10 mL); ADD SLN; ADD N-methylmorpholine (3.3 mL, 30 mmol) at -20°; ADD isobutyl chloroformate (3.9 mL, 30 mmol) at -20°.
   -6.130 - MAKESOLUTION with Boc-Val-OH (6.5 g, 30 mmol) and THF (10 mL); ADD SLN; ADD N-methylmorpholine (3.3 mL, 30 mmol) at -20°C over 10 minutes; ADD isobutyl chloroformate (3.9 mL, 30 mmol) at -20°.
   -6.458 - MAKESOLUTION with Boc-Val-OH (6.5 g, 30 mmol) and THF (10 mL); ADD SLN; ADD N-methylmorpholine (3.3 mL, 30 mmol) at -20°.
   -7.130 - MAKESOLUTION with Boc-Val-OH (6.5 g, 30 mmol) and THF (10 mL); ADD SLN; ADD N-methylmorpholine (3.3 mL, 30 mmol) at -20°; ADD isobutyl chloroformate (3.9 mL, 30 mmol) at -20° under N.
  -12.393 - INVALIDACTION.

Potassium hydroxide (3.65 g, 65.1 mmol) is added all at once to a suspension of 4-bromo-3-methyl-1-(4-methylbenzenesulphonyl)-1H-pyrrole-2-carbonitrile (4.66 g, 13.7 mmol) in methanol (95 mL) cooled using an ice bath.
Annotation: MAKESOLUTION with 4-bromo-3-methyl-1-(4-methylbenzenesulphonyl)-1H-pyrrole-2-carbonitrile (4.66 g, 13.7 mmol) and methanol (95 mL); ADD SLN; ADD Potassium hydroxide (3.65 g, 65.1 mmol) at 0 °C.
   -0.102 - MAKESOLUTION with 4-bromo-3-methyl-1-(4-methylbenzenesulphonyl)-1H-pyrrole-2-carbonitrile (4.66 g, 13.7 mmol) and methanol (95 mL); ADD SLN; ADD Potassium hydroxide (3.65 g, 65.1 mmol) at 0 °C.
   -4.921 - MAKESOLUTION with 4-bromo-3-methyl-1-(4-methylbenzenesulphonyl)-1H-pyrrole-2-carbonitrile (1.27 g, 13.7 mmol) and methanol (95 mL); ADD SLN; ADD Potassium hydroxide (3.65 g, 65.1 mmol) at 0 °C.
   -5.457 - MAKESOLUTION with 4-bromo-3-methyl-1-(4-methylbenzenesulphonyl)-1H-pyrrole-2-carbonitrile (3.04 g, 13.7 mmol) and methanol (95 mL); ADD SLN; ADD Potassium hydroxide (3.65 g, 65.1 mmol) at 0 °C.
   -5.806 - MAKESOLUTION with 4-bromo-3-methyl-1-(4-methylbenzenesulphonyl)-1H-pyrrole-2-carbonitrile (0.041 g, 13.7 mmol) and methanol (95 mL); ADD SLN; ADD Potassium hydroxide (3.65 g, 65.1 mmol) at 0 °C.
  -14.472 - INVALIDACTION.

The product was analyzed by GC, GCMS and NMR (1H).
Annotation: NOACTION.
   -0.098 - PURIFY.
   -2.973 - NOACTION.
   -5.767 - FOLLOWOTHERPROCEDURE.
   -6.799 - WAIT for unknown.
   -9.129 - DIPEA.

After removal of solvent, purify the mixture by preparative-HPLC to afford 2-(5-(3,5-dichlorophenyl)-5-(trifluoromethyl)-4,5-dihydroisoxazol-3-yl)-N-(2-oxo-2-(2,2,2-trifluoroethylamino)ethyl)thieno[2,3-b]pyridine-5-carboxamide as a white solid (50 mg, 34.78%).
Annotation: CONCENTRATE; PURIFY; YIELD 2-(5-(3,5-dichlorophenyl)-5-(trifluoromethyl)-4,5-dihydroisoxazol-3-yl)-N-(2-oxo-2-(2,2,2-trifluoroethylamino)ethyl)thieno[2,3-b]pyridine-5-carboxamide (50 mg, 34.78%).
   -0.090 - INVALIDACTION.
   -3.680 - WAIT for unknown; PURIFY; YIELD 2-(5-(3,5-dichlorophenyl)-5-(trifluoromethyl)-4,5-dihydroisoxazol-3-yl)-N-(2-oxo-2-(2,2,2-trifluoroethylamino)ethyl)thieno[2,3-b]pyridine-5-carboxamide (50 mg, 34.78%).
   -5.550 - PURIFY; YIELD 2-(5-(3,5-dichlorophenyl)-5-(trifluoromethyl)-4,5-dihydroisoxazol-3-yl)-N-(2-oxo-2-(2,2,2-trifluoroethylamino)ethyl)thieno[2,3-b]pyridine-5-carboxamide (50 mg, 34.78%).
   -7.019 - WAIT for unknown; PURIFY; YIELD 2-(5-(3,5-dichlorophenyl)-5-(trifluoromethyl)-4,5-dihydroisoxazol-3-yl)-N-(2-oxo-2-(2,2,2-trifluoroethylamino)ethyl)thieno[2,3-b]pyridine-5-carboxamide (50 mg, 34.738%).
   -8.535 - PURIFY; YIELD 2-(5-(3,5-dichlorophenyl)-5-(trifluoromethyl)-4,5-dihydroisoxazol-3-yl)-N-(2-oxo-2-(2,2,2-trifluoroethylamino)ethyl)thieno[2,3-b]pyridine-5-carboxamide (50 mg, 34.7%).

The reaction is heated to reflux under nitrogen until no additional water is observed in the trap (ca. 3 hours).
Annotation: REFLUX for ca. 3 hours under nitrogen.
   -0.088 - REFLUX for 3 hours under nitrogen.
   -4.044 - REFLUX under nitrogen.
  -11.560 - REFLUX for three hours under nitrogen.
  -12.610 - REFLUX under nitrogen; ADD water.
  -16.159 - REFLUX under nitrogen; ADD water to pH 8-9.

When conversion was complete, the mixture was poured into 15 mL of water. pH was adjusted to 2 by addition of 2N HCl and the aqueous layer was extracted with ethyl acetate.
Annotation: ADD water (15 mL); PH with 2N HCl to pH 2; COLLECTLAYER aqueous; EXTRACT with ethyl acetate.
   -0.088 - ADD water (15 mL); PH with 2N HCl to pH 2; COLLECTLAYER aqueous; EXTRACT with ethyl acetate.
   -4.997 - ADD water (15 mL); PH with 2N HCl to pH acidic; COLLECTLAYER aqueous; EXTRACT with ethyl acetate.
   -6.108 - ADD water (15 mL); PH with 2N HCl to pH neutral; COLLECTLAYER aqueous; EXTRACT with ethyl acetate.
  -13.606 - ADD water (15 mL); PH with 2N HCl to pH ˜1; COLLECTLAYER aqueous; EXTRACT with ethyl acetate.
  -14.152 - ADD water (15 mL); PH with 2N HCl to pH 5-; COLLECTLAYER aqueous; EXTRACT with ethyl acetate.

The reaction mixture was cooled to −80° C., and a solution of tert-butyl 6-[(cyclopropylmethoxy)methyl]-6-hydroxy-1,4-oxazepane-4-carboxylate (Preparation 80, 50 g, 0.22 mol, 1 eq) in THF was added.
Annotation: SETTEMPERATURE −80° C; MAKESOLUTION with tert-butyl 6-[(cyclopropylmethoxy)methyl]-6-hydroxy-1,4-oxazepane-4-carboxylate (50 g, 0.22 mol, 1 eq) and THF; ADD SLN.
   -0.087 - SETTEMPERATURE −80° C; MAKESOLUTION with tert-butyl 6-[(cyclopropylmethoxy)methyl]-6-hydroxy-1,4-oxazepane-4-carboxylate (50 g, 0.22 mol, 1 eq) and THF; ADD SLN.
   -3.445 - SETTEMPERATURE −80° C; MAKESOLUTION with tert-butyl 6-[(cyclopropylmethoxy)methyl]-6-hydroxy-1,4-oxazepane-4-carboxylat (50 g, 0.22 mol, 1 eq) and THF; ADD SLN.
  -10.533 - SETTEMPERATURE −80° C; MAKESOLUTION with tert-butyl 6-[(cyclopropylmethoxy)methyl]-6-hydroxy-1,4-bipyridin-4-carboxylate (50 g, 0.22 mol, 1 eq) and THF; ADD SLN.
  -11.411 - SETTEMPERATURE −80° C; MAKESOLUTION with tert-butyl 6-[(cyclopropylmethoxy)methyl]-6-hydroxy-1,4-benzothiazepin-4-carboxylate (50 g, 0.22 mol, 1 eq) and THF; ADD SLN.
  -12.092 - SETTEMPERATURE −80° C; MAKESOLUTION with tert-butyl 6-[(cyclopropylmethoxy)methyl]-6-hydroxy-1,4-dihydropyridine-4-carboxylate (50 g, 0.22 mol, 1 eq) and THF; ADD SLN.

To a suspension of 5-amino-2-chloro-4-fluorobenzoic acid (5.12 g, 27.0 mmol) in hydrochloric acid, 37% (50 mL) cooled to 0° C. was added a cold solution of sodium nitrite (2.00 g, 29.1 mmol) in water (25.0 mL) dropwise maintaining an internal temperature below 5° C.
Annotation: MAKESOLUTION with 5-amino-2-chloro-4-fluorobenzoic acid (5.12 g, 27.0 mmol) and hydrochloric acid (50 mL); ADD SLN; SETTEMPERATURE 0° C; MAKESOLUTION with sodium nitrite (2.00 g, 29.1 mmol) and water (25.0 mL); ADD SLN dropwise at below 5° C.
   -0.085 - MAKESOLUTION with 5-amino-2-chloro-4-fluorobenzoic acid (5.12 g, 27.0 mmol) and hydrochloric acid (50 mL); ADD SLN; SETTEMPERATURE 0° C; MAKESOLUTION with sodium nitrite (2.00 g, 29.1 mmol) and water (25.0 mL); ADD SLN dropwise at below 5° C.
   -4.644 - MAKESOLUTION with 5-amino-2-chloro-4-fluorobenzoic acidisothiazole (5.12 g, 27.0 mmol) and hydrochloric acid (50 mL); ADD SLN; SETTEMPERATURE 0° C; MAKESOLUTION with sodium nitrite (2.00 g, 29.1 mmol) and water (25.0 mL); ADD SLN dropwise at below 5° C.
   -4.846 - MAKESOLUTION with 5-amino-2-chloro-4-fluorobenzoic acid (56 g, 27.0 mmol) and hydrochloric acid (50 mL); ADD SLN; SETTEMPERATURE 0° C; MAKESOLUTION with sodium nitrite (2.00 g, 29.1 mmol) and water (25.0 mL); ADD SLN dropwise at below 5° C.
   -5.853 - MAKESOLUTION with 5-amino-2-chloro-4-fluorobenzoic acid8.76 g, 27.0 mmol) and hydrochloric acid (50 mL); ADD SLN; SETTEMPERATURE 0° C; MAKESOLUTION with sodium nitrite (2.00 g, 29.1 mmol) and water (25.0 mL); ADD SLN dropwise at below 5° C.
   -6.222 - MAKESOLUTION with 5-amino-2-chloro-4-fluorobenzoic acid-[[(2 g, 27.0 mmol) and hydrochloric acid (50 mL); ADD SLN; SETTEMPERATURE 0° C; MAKESOLUTION with sodium nitrite (2.00 g, 29.1 mmol) and water (25.0 mL); ADD SLN dropwise at below 5° C.

The catalyst was removed by filtering through celite, washing several times with hot ethanol, and the filtrate concentrated in vacuo to give the title compound (D13) as a crystalline white solid (80.1 g, 84%).
Annotation: FILTER keep filtrate; WASH with hot ethanol; CONCENTRATE; YIELD title compound (80.1 g, 84%).
   -0.084 - FILTER keep filtrate; WASH with hot ethanol; CONCENTRATE; YIELD title compound ‌(D13) (80.1 g, 84%).
   -5.056 - FILTER keep filtrate; WASH with ethanol; CONCENTRATE; YIELD title compound ‌(D13) (80.1 g, 84%).
   -5.830 - FILTER keep filtrate; WASH with cold ethanol; CONCENTRATE; YIELD title compound ‌(D13) (80.1 g, 84%).
   -8.521 - FILTER keep filtrate; WASH with anhydrous ethanol; CONCENTRATE; YIELD title compound ‌(D13) (80.1 g, 84%).
   -9.612 - FILTER keep filtrate; WASH with hot ethanol 3 x; CONCENTRATE; YIELD title compound ‌(D13) (80.1 g, 84%).

The reaction mixture was concentrated in vacuo and water was added followed by enough hydrochloric acid (1 M) to acidify the solution.
Annotation: CONCENTRATE; ADD water; PH with hydrochloric acid ‌(1 M) to pH acidic.
   -0.083 - CONCENTRATE; ADD water; PH with hydrochloric acid ‌(1 M) to pH acidic.
   -3.536 - CONCENTRATE; ADD water; PH with concentrated hydrochloric acid ‌(1 M) to pH acidic.
   -8.301 - CONCENTRATE; ADD water; PH with compound 513 to pH acidic.
   -8.497 - CONCENTRATE; ADD water; PH with conc hydrochloric acid ‌(1 M) to pH acidic.
   -8.818 - CONCENTRATE; ADD water; PH with 5% hydrochloric acid ‌(1 M) to pH acidic.

The fractions containing the product were concentrated by evaporation i.vac., the residue was triturated with DIPE, suction filtered and dried.
Annotation: CONCENTRATE; TRITURATE with DIPE; FILTER keep precipitate; DRYSOLID.
   -0.080 - CONCENTRATE; TRITURATE with DIPE; FILTER keep filtrate; DRYSOLUTION over unknown.
   -4.230 - CONCENTRATE; TRITURATE with50°; FILTER keep filtrate; DRYSOLUTION over unknown.
   -6.543 - CONCENTRATE; TRITURATE with (0.118 unknown; FILTER keep filtrate; DRYSOLUTION over unknown.
  -10.434 - CONCENTRATE; TRITURATE with cold mixture ofbromomethyl; FILTER keep filtrate; DRYSOLUTION over unknown.
  -26.328 - COLLECTLAYER organic; CONCENTRATE; TRITURATE with DIPE; FILTER keep filtrate; unknown.

To a stirring solution of (2S,3R)-1-azido-3-benzyloxy-4-penten-2-ol (1) (250 μL, 1.07 mmol) in THF (50 mL) under argon was added tetrabutylammonium iodide (42 mg, 0.11 mmol) followed by benzyl bromide (155 μL, 1.27 mmol) and the reaction was cooled to 0° C.
Annotation: MAKESOLUTION with (2S,3R)-1-azido-3-benzyloxy-4-penten-2-ol (250 μL, 1.07 mmol) and THF (50 mL); ADD SLN; ADD tetrabutylammonium iodide (42 mg, 0.11 mmol) under argon; ADD benzyl bromide (155 μL, 1.27 mmol) under argon; SETTEMPERATURE 0° C.
   -0.072 - MAKESOLUTION with (2S,3R)-1-azido-3-benzyloxy-4-penten-2-ol (250 μL, 1.07 mmol) and THF (50 mL); ADD SLN; ADD tetrabutylammonium iodide (42 mg, 0.11 mmol) under argon; ADD benzyl bromide (155 μL, 1.27 mmol) under argon; SETTEMPERATURE 0° C.
   -6.871 - MAKESOLUTION with tetrabutylammonium iodide (42 mg, 0.11 mmol) and benzyl bromide (155 μL, 1.27 mmol); ADD SLN; SETTEMPERATURE 0° C.
  -10.550 - MAKESOLUTION with 3-(6-oxo-3-pyridin-4-yl-pyridazin-3-yl)carbamate (250 μL, 1.07 mmol) and THF (50 mL); ADD SLN; ADD tetrabutylammonium iodide (42 mg, 0.11 mmol) under argon; ADD benzyl bromide (155 μL, 1.27 mmol) under argon; SETTEMPERATURE 0° C.
  -10.865 - MAKESOLUTION with 3-(6-oxo-3-pyridin-4-yl-pyridazin-3-yl)ethynyl]carbamate (250 μL, 1.07 mmol) and THF (50 mL); ADD SLN; ADD tetrabutylammonium iodide (42 mg, 0.11 mmol) under argon; ADD benzyl bromide (155 μL, 1.27 mmol) under argon; SETTEMPERATURE 0° C.
  -21.429 - MAKESOLUTION with (2S,3R)-1-azido-3-benzyloxy-4-penten-2-ol (250 μL, 1.07 mmol) and THF (50 mL); ADD SLN; ADD tetrabutylammonium iodide (42 mg, 0.11 mmol) under argon; ADD benzyl bromide (155 μL, 1.27 mmol) under argon; SETTEMPERATURE 0° C..

The residue and the above solid product were combined and triturated repeatedly with diisopropyl ether.
Annotation: INVALIDACTION.
   -0.072 - COLLECTLAYER organic; TRITURATE with diisopropyl ether.
   -5.971 - ADD solid product; TRITURATE with diisopropyl ether.
   -9.097 - FILTER keep filtrate; TRITURATE with diisopropyl ether.
   -9.731 - FILTER keep precipitate; TRITURATE with diisopropyl ether.
  -23.647 - COLLECTLAYER organic; TRITURATE with diisopropylether.

To a stirred solution of imidazopyridine in dimethylacetamide under argon, N-isopropyl, N-phenyl-2-(chloromethyl)-5-pyridinecarboxamide is added in one portion.
Annotation: MAKESOLUTION with imidazopyridine and dimethylacetamide; ADD SLN; ADD N-isopropyl, N-phenyl-2-(chloromethyl)-5-pyridinecarboxamide under argon.
   -0.069 - MAKESOLUTION with imidazopyridine and dimethylacetamide; ADD SLN; ADD N-isopropyl under argon; ADD N-phenyl-2-(chloromethyl)-5-pyridinecarboxamide under argon.
   -6.017 - MAKESOLUTION with imidazopyridine and dimethylacetamide; ADD SLN; ADD N-isopropyl; ADD N-phenyl-2-(chloromethyl)-5-pyridinecarboxamide.
   -6.470 - MAKESOLUTION with imidazopyridine and dimethylacetamide; ADD SLN; ADD N-isopropyl; ADD N-phenyl-2-(chloromethyl)-5-pyridinecarboxamide under argon.
   -6.736 - MAKESOLUTION with imidazopyridine and dimethylacetamide and N-isopropyl and N-phenyl-2-(chloromethyl)-5-pyridinecarboxamide; ADD SLN under argon.
   -7.659 - MAKESOLUTION with imidazopyridine and dimethylacetamide and N-isopropyl and N-phenyl-2-(chloromethyl)-5-pyridinecarboxamide; ADD SLN.

The solids were filtered out.
Annotation: FILTER.
   -0.062 - FILTER.
   -3.125 - FILTER keep filtrate.
   -5.964 - FILTER keep precipitate.
  -12.658 - FILTER keep filtrate; NOACTION.
  -17.626 - FILTER).

3-Cyclobutyl-7-(piperidin-4-yloxy)-2,3,4,5-tetrahydro-1H-benzo[d]azepine (E6) (150 mg, 0.5 mmol) was stirred in dichloromethane (5 ml) with diethylaminomethyl polystyrene (3.2 mmol/g, 625 mg, 2 mmol).
Annotation: ADD 3-Cyclobutyl-7-(piperidin-4-yloxy)-2,3,4,5-tetrahydro-1H-benzo[d]azepine (150 mg, 0.5 mmol); ADD dichloromethane (5 ml); ADD diethylaminomethyl polystyrene ‌(3.2 mmol/g) (625 mg, 2 mmol).
   -0.054 - ADD 3-Cyclobutyl-7-(piperidin-4-yloxy)-2,3,4,5-tetrahydro-1H-benzo[d]azepine (150 mg, 0.5 mmol); ADD dichloromethane (5 ml); ADD diethylaminomethyl polystyrene (3.2 mmol/g, 625 mg, 2 mmol).
   -7.844 - ADD 3-Cyclobutyl-7-(piperidin-4-yloxy)-2,3,4,5-tetrahydro-1H-benzo[d]azepine (150 mg, 0.5 mmol); ADD dichloromethane (5 ml); ADD diethylaminomethyl polystyrene (3.2 mmol/g, 625 mg, 2 mmol); STIR.
   -9.477 - ADD 3-Cyclobutyl-7-(piperidin-4-yloxy)-2,3,4,5-tetrahydro-1H-benzo[d]azepine (150 mg, 0.5 mmol); ADD dichloromethane (5 ml); ADD diethylaminomethyl polystyrene (3.2 mmol/g) (625 mg, 2 mmol).
   -9.653 - ADD 3-Cyclobutyl-7-(piperidin-4-yloxy)-2,3,4,5-tetrahydro-1H-benzo[d]azepine (150 mg, 0.5 mmol); ADD dichloromethane (5 ml); ADD diethylaminomethyl polystyrene (3.2 mmol/g) 625 mg, 2 mmol).
  -10.042 - ADD 3-Cyclobutyl-7-(piperidin-4-yloxy)-2,3,4,5-tetrahydro-1H-benzo[d]azepine (150 mg, 0.5 mmol); ADD dichloromethane (5 ml); ADD diethylaminomethyl polystyrene (3.2 mmol/g) (625 mg, 2 mmol).

The mixture stirred under a hydrogen atmosphere for 24 h and then filtered through Celite, eluting with ETOH.
Annotation: STIR for 24 h under hydrogen; FILTER keep filtrate; WASH with ETOH.
   -0.042 - STIR for 24 h under hydrogen; FILTER keep filtrate; WASH with ETOH.
   -4.386 - STIR for 24 h under hydrogen; FILTER keep filtrate; TRITURATE with ETOH.
   -7.240 - STIR for 24 h under hydrogen; FILTER keep filtrate; EXTRACT with ETOH.
  -16.186 - STIR for 24 h under hydrogen; FILTER keep filtrate; PURIFY.
  -16.382 - STIR for 24 h under hydrogen; FILTER keep filtrate; WASH with EtOH.

Appl. (1992), GB 2253848 A1 was reacted with [2-methyl-5-(4-trifluoromethoxy-phenyl)-2H-pyrazol-3-yl]-methanol (example 11 d]) in the presence of N,N,N',N'-tetramethyl azodicarboxamide and tributylphosphine to give [rac]-2-{6-[2-methyl-5-(4-trifluoromethoxy-phenyl)-2H-pyrazol-3-ylmethoxy]-indol-1-yl}-propionic acid-ethyl ester as colorless oil.
Annotation: FOLLOWOTHERPROCEDURE.
   -0.039 - FOLLOWOTHERPROCEDURE.
   -6.521 - RECRYSTALLIZE from [2-methyl-5-(4-trifluoromethoxy-phenyl)-2H-pyrazol-3-yl]-methanol; YIELD N,N,N',N'-tetramethyl azodicarboxamide; YIELD tributylphosphine.
   -6.626 - RECRYSTALLIZE from [2-methyl-5-(4-trifluoromethoxy-phenyl)-2H-pyrazol-3-yl]-methanol; YIELD N,N,N',N'-tetramethyltricarboxamide; YIELD tributylphosphine.
   -8.098 - INVALIDACTION.
   -8.825 - RECRYSTALLIZE from [2-methyl-5-(4-trifluoromethoxy-phenyl)-2H-pyrazol-3-yl]-methanol; YIELD N,N,N',N'-tetramethyl-5-(5-carboxamide; YIELD tributylphosphine.

The resulting mixture was removed from the ice bath after 5 minutes and stirred at room temperature for 2 hours.
Annotation: WAIT for 5 minutes; SETTEMPERATURE room temperature; STIR for 2 hours at room temperature.
   -0.039 - WAIT for 5 minutes; STIR for 2 hours at room temperature.
   -6.435 - STIR for 5 minutes at 0 °C; STIR for 2 hours at room temperature.
   -7.771 - WAIT for 5 minutes at 0 °C; STIR for 2 hours at room temperature.
  -11.386 - STIR for 5 minutes at room temperature; STIR for 2 hours at room temperature.
  -26.606 - WAIT for 5 minutes; SETTEMPERATURE room temperature; STIR for 2 hourspyrazole.

To a solution of methyl 3-[(tert-butoxycarbonyl)amino]-2-(5-chloro-2-methoxybenzyl)propanoate (500 mg) in methanol (5 ml), 5N aqueous sodium hydroxide solution (0.84 ml) was added under ice cooling and the mixture was stirred at that temperature for 16 hours.
Annotation: MAKESOLUTION with methyl 3-[(tert-butoxycarbonyl)amino]-2-(5-chloro-2-methoxybenzyl)propanoate (500 mg) and methanol (5 ml); ADD SLN; ADD 5N aqueous sodium hydroxide solution (0.84 ml) at 0 °C; STIR for 16 hours at same temperature.
   -0.038 - MAKESOLUTION with methyl 3-[(tert-butoxycarbonyl)amino]-2-(5-chloro-2-methoxybenzyl)propanoate (500 mg) and methanol (5 ml); ADD SLN; ADD 5N aqueous sodium hydroxide solution (0.84 ml) at 0 °C; STIR for 16 hours at same temperature.
   -4.311 - MAKESOLUTION with methyl 3-[(tert-butoxycarbonyl)amino]-2-(5-chloro-2-methoxybenzyl)propanoate (500 mg) and methanol (5 ml) and 5N aqueous sodium hydroxide solution (0.84 ml); ADD SLN at 0 °C; STIR for 16 hours at same temperature.
   -6.645 - MAKESOLUTION with methyl 3-[(tert-butoxycarbonyl)amino]-2-(5-chloro-2-methoxybenzyl)propanoate (500 mg) and methanol (5 ml); ADD SLN; ADD 5N aqueous sodium hydroxide solution (0.84 ml) at 0 °C; STIR for 16 hours at room temperature.
   -8.628 - MAKESOLUTION with methyl 3-[(tert-butoxycarbonyl)amino]-2-(5-chloro-2-methoxybenzyl)propanoate (500 mg) and methanol (5 ml) and 5N aqueous sodium hydroxide solution (0.84 ml); ADD SLN; STIR for 16 hours at same temperature.
  -10.840 - MAKESOLUTION with methyl 3-[(tert-butoxycarbonyl)amino]-2-(5-chloro-2-methoxybenzyl)propanoate (500 mg) and methanol (5 ml) and 5N aqueous sodium hydroxide solution (0.84 ml); ADD SLN at 0 °C; STIR for 16 hours at room temperature.

A cooled (0° C.) solution of the chloroformate (0.88 g, 1.7 mmol) (as prepared in the synthesis of (6Z,15Z)-11-((Z)-dec-4-en-1-yl)docosa-6,15-dien-10-yl(2-(dimethylamino)ethyl)carbamate 26) was dissolved in anhydrous Et2O (5 mL) and added to a solution of N,N,N′ trimethylpropyldiamine (492 μL, 3.4 mmol) in anhydrous Et2O (5 mL).
Annotation: ADD chloroformate (0.88 g, 1.7 mmol); ADD anhydrous Et2O (5 mL); MAKESOLUTION with N,N,N′ trimethylpropyldiamine (492 μL, 3.4 mmol) and anhydrous Et2O (5 mL); ADD SLN at 0° C.
   -0.037 - MAKESOLUTION with chloroformate (0.88 g, 1.7 mmol) and (6Z,15Z)-11-((Z)-dec-4-en-1-yl)docosa-6,15-dien-10-yl(2-(dimethylamino)ethyl)carbamate 26; ADD SLN; ADD anhydrous Et2O (5 mL) at 0° C; MAKESOLUTION with N,N,N′ trimethylpropyldiamine (492 μL, 3.4 mmol) and anhydrous Et2O (5 mL); ADD SLN.
   -6.985 - MAKESOLUTION with chloroformate (0.88 g, 1.7 mmol) and (6Z,15Z)-11-((Z)-dec-4-en-1-yl)docosa-6,15-dien-10-yl(2-(dimethylamino)ethyl)carbamate 26; ADD SLN; ADD anhydrous Et2O (5 mL); MAKESOLUTION with N,N,N′ trimethylpropyldiamine (492 μL, 3.4 mmol) and anhydrous Et2O (5 mL); ADD SLN.
   -8.806 - MAKESOLUTION with chloroformate (0.88 g, 1.7 mmol) and (6Z,15Z)-11-((Z)-dec-4-en-1-yl)docosa-6,15-dien-10-yl(2-(dimethylamino)ethyl)carbamate 26; ADD SLN; ADD anhydrous Et2O (5 mL) at 0 °C; MAKESOLUTION with N,N,N′ trimethylpropyldiamine (492 μL, 3.4 mmol) and anhydrous Et2O (5 mL); ADD SLN.
   -9.228 - MAKESOLUTION with chloroformate (0.88 g, 1.7 mmol) and (6Z,15Z)-11-((Z)-dec-4-en-1-yl)docosa-6,15-dien-10-yl(2-(dimethylamino)ethyl)carbamate 26; ADD SLN; ADD anhydrous Et2O (5 mL) at 0° C; MAKESOLUTION with N,N,N′trimethylpropyldiamine (492 μL, 3.4 mmol) and anhydrous Et2O (5 mL); ADD SLN.
  -20.285 - MAKESOLUTION with chloroformate (0.88 g, 1.7 mmol) and (6Z,15Z)-11-((Z)-dec-4-en-1-yl)docosa-6,15-dien-10-yl(2-(dimethylamino)ethyl)carbamate 26; ADD SLN; ADD anhydrous Et2O (5 mL) at 0° C; MAKESOLUTION with N,N,N′ trimethylpropyldiamine (492 μL, 3.4 mmol) and anhydrous Et2O (5 mL); ADD SLN; ADD SLN.

Both the organic and aqueous layers were separated.
Annotation: PHASESEPARATION.
   -0.036 - PHASESEPARATION.
   -8.900 - FILTER.
  -11.213 - INVALIDACTION.
  -18.108 - TRITURATE with aqueous layers; PHASESEPARATION.
  -20.920 - TRITURATE with aqueous layers.

After evaporation of the solvent, the residue was diluted with water, neutralized with an aqueous solution of sodium hydrogencarbonate, and extracted three times with chloroform.
Annotation: CONCENTRATE; ADD water; PH with aqueous solution of sodium hydrogencarbonate to pH neutral; EXTRACT with chloroform 3 x.
   -0.034 - ADD water; PH with aqueous solution of sodium hydrogencarbonate to pH neutral; EXTRACT with chloroform 3 x.
  -10.066 - ADD water; PH with sodium hydrogencarbonate to pH neutral; EXTRACT with chloroform 3 x.
  -12.166 - ADD water; PH with solid of sodium hydrogencarbonate to pH neutral; EXTRACT with chloroform 3 x.
  -16.208 - CONCENTRATE; ADD water; PH with sodium hydrogencarbonate to pH neutral; EXTRACT with chloroform 3 x.
  -30.599 - ADD water; PH with aqueous solution of sodium hydrogencarbonate to pH neutral; EXTRACT with chloroform 3 x..

The residue was purified via reverse phase prep-HPLC and the pure fractions were neutralized by pushing through PL-HCO3 resin.
Annotation: PURIFY; PH with PL-HCO3 resin to pH neutral.
   -0.031 - PURIFY; PH with PL-HCO3 to pH neutral.
   -7.077 - PURIFY; PH with unknown to pH neutral.
   -8.306 - PURIFY; PH with pushing PL-HCO3 to pH neutral.
   -8.900 - PURIFY; PH with pushQUA to pH neutral.
  -16.230 - PURIFY; PH with PL-HCO3 to pH neutral dropwise.

After concentration and dried in vacuo, 539 mg (100%) of a grey white solid was obtained as the title product, which was used directly for Step A.
Annotation: CONCENTRATE; DRYSOLID under vacuum; YIELD grey white solid (539 mg, 100%).
   -0.031 - CONCENTRATE; DRYSOLID under vacuum; YIELD grey white solid (539 mg, 100%).
   -5.083 - DRYSOLUTION over unknown; YIELD grey white solid (539 mg, 100%).
   -5.813 - CONCENTRATE; DRYSOLID under vacuum; YIELD grey white solid (539 mg, 100%).
   -8.089 - CONCENTRATE; DRYSOLID under vacuum; YIELD grey white solid (535 mg, 100%).
   -8.348 - CONCENTRATE; DRYSOLID under vacuum; YIELD grey white solid (5359 mg, 100%).

The solution was filtered over celite, evaporated and purified by flash chromatography to give 23.6 g (64%) of the title compound as a light brown oil.
Annotation: FILTER keep filtrate; CONCENTRATE; PURIFY; YIELD title compound (23.6 g, 64%).
   -0.030 - FILTER keep filtrate; CONCENTRATE; PURIFY; YIELD title compound (23.6 g, 64%).
   -5.220 - FILTER keep filtrate; CONCENTRATE; PURIFY; YIELD title compound (23.6 g, 65%).
   -6.073 - FILTER keep filtrate; CONCENTRATE; PURIFY; YIELD title compound (23.6 g, 6%).
   -7.525 - FILTER keep filtrate; CONCENTRATE; PURIFY; YIELD title compound (23.6 g, acetone.
  -19.449 - FILTER keep filtrate; CONCENTRATE; PURIFY.

2.50 g of 3-hydroxybenzaldehyde, 2.77 g of methyl L-(-)-lactate, and 6.44 g of triphenylphosphine were dissolved in 25.0 mL of THF, and 22.2 mL of a 2.2 M diethyl azodicarboxylate/toluene solution was added thereto under ice-cooling, followed by stirring at room temperature overnight.
Annotation: ADD 3-hydroxybenzaldehyde (2.50 g); ADD methyl L-(-)-lactate (2.77 g); ADD triphenylphosphine (6.44 g); ADD THF (25.0 mL); ADD 2.2 M diethyl azodicarboxylate/toluene solution (22.2 mL); STIR for overnight at room temperature.
   -0.030 - ADD 3-hydroxybenzaldehyde (2.50 g); ADD methyl L-(-)-lactate (2.77 g); ADD triphenylphosphine (6.44 g); ADD THF (25.0 mL); ADD diethyl azodicarboxylate/toluene solution (22.2 mL, 2.2 M) at 0 °C; STIR for overnight at room temperature.
   -5.062 - ADD 3-hydroxybenzaldehyde (2.50 g); ADD methyl L-(-)-lactate (2.77 g); ADD triphenylphosphine (6.44 g); ADD THF (25.0 mL); ADD diethyl azodicarboxylate / toluene solution (22.2 mL, 2.2 M) at 0 °C; STIR for overnight at room temperature.
   -6.429 - ADD 3-hydroxybenzaldehyde (2.50 g); ADD methyl L-(-)-lactate (2.77 g); ADD triphenylphosphine (6.44 g); ADD THF (25.0 mL); ADD diethyl azodicarboxylate /toluene solution (22.2 mL, 2.2 M) at 0 °C; STIR for overnight at room temperature.
   -6.447 - ADD 3-hydroxybenzaldehyde (2.50 g); ADD methyl L-(-)-lactate (2.77 g); ADD triphenylphosphine (6.44 g); ADD THF (25.0 mL); ADD diethyl azodicarboxylate/toluene solution (22.2 mL, 2.2 M); STIR for overnight at room temperature.
   -6.740 - ADD 3-hydroxybenzaldehyde (2.50 g); ADD methyl L-(-)-lactate (2.77 g); ADD triphenylphosphine (6.44 g); ADD THF (25.0 mL); ADD methyl azodicarboxylate/toluene solution (22.2 mL, 2.2 M) at 0 °C; STIR for overnight at room temperature.

A precipitate then formed in both layers and was filtered, washed with water to remove traces of K2CO3 and dried to afford 4.67 g (85%).
Annotation: FILTER keep precipitate; WASH with water; DRYSOLID; YIELD unknown (4.67 g, 85%).
   -0.026 - FILTER keep precipitate; WASH with water; WASH with K2CO3; DRYSOLID; YIELD unknown (4.67 g, 85%).
   -7.632 - INVALIDACTION.
   -9.246 - FILTER keep precipitate; WASH with water; WASH with K2CO3; DRYSOLID; YIELD unknown4.67 g, 85%).
  -10.756 - FILTER keep precipitate; WASH with water; WASH with K2CO3; DRYSOLID; YIELD orange powder (4.67 g, 85%).
  -11.250 - FILTER keep filtrate; WASH with water; WASH with K2CO3; DRYSOLID; YIELD unknown (4.67 g, 85%).

The resulting solution was stirred at 10 °C and then at 20 °C for 30 min each.
Annotation: STIR for 30 min at 10 °C; STIR for 30 min at 20 °C.
   -0.023 - STIR for 30 min at 10 °C.
   -7.326 - STIR for 30 min at 20 °C.
  -12.876 - STIR for 30 min at 90 °C.
  -14.018 - STIR for 30 min at 10 °C to 20 °C.
  -14.042 - STIR for 30 min at 80 °C.

The mixture was stirred for 1.5 hours and then a solution containing 3-amino-4-{[3-(dimethylamino)propyl]amino}-N-methylbenzamide (1.653 g) in chloroform (9 ml) was added thereto.
Annotation: STIR for 1.5 hours; MAKESOLUTION with 3-amino-4-{[3-(dimethylamino)propyl]amino}-N-methylbenzamide (1.653 g) and chloroform (9 ml); ADD SLN.
   -0.022 - STIR for 1.5 hours; MAKESOLUTION with 3-amino-4-{[3-(dimethylamino)propyl]amino}-N-methylbenzamide (1.653 g) and chloroform (9 ml); ADD SLN.
   -6.273 - STIR for 1.5 hours; ADD 3-amino-4-{[3-(dimethylamino)propyl]amino}-N-methylbenzamide (1.653 g); ADD chloroform (9 ml).
  -14.919 - STIR for 1.5 hours; WASH with 3-amino-4-{[3-(dimethylamino)propyl]amino}-N-methylbenzamide (1.653 g); WASH with chloroform (9 ml).
  -14.992 - STIR for 1.5 hours; PARTITION with 3-amino-4-{[3-(dimethylamino)propyl]amino}-N-methylbenzamide (1.653 g) and chloroform (9 ml).
  -16.678 - STIR for 1.5 hours; MAKESOLUTION with 3-amino-4-{[3-(dimethylamino)propyl]amino}-N-methylbenzamide (1.653 g) and chloroform (9ml); ADD SLN.

The crystals are filtered and washed sparingly with cold ethyl acetate.
Annotation: FILTER keep precipitate; WASH with cold ethyl acetate.
   -0.022 - FILTER keep precipitate; WASH with cold ethyl acetate.
   -4.860 - FILTER keep precipitate; WASH with ethyl acetate.
  -11.604 - FILTER keep precipitate; WASH with ice ethyl acetate.
  -11.766 - FILTER keep precipitate; WASH with anhydrous ethyl acetate.
  -14.499 - FILTER keep precipitate; WASH with Compound #13.

The reaction mixture was allowed to warm to ambient temperature and then poured onto ice and stirred vigorously.
Annotation: SETTEMPERATURE ambient temperature; ADD ice; STIR.
   -0.021 - SETTEMPERATURE ambient temperature; ADD ice; STIR.
   -5.243 - SETTEMPERATURE ambient temperature; ADD ice; STIR for unknown.
  -16.803 - SETTEMPERATURE ambient temperature; ADD ice; STIR for 1.
  -16.838 - SETTEMPERATURE ambient temperature; ADD ice; STIR for.
  -20.737 - ADD ice; STIR.

To a solution of 1-methyl-3-naphthalen-2-yl-6-pyrrolidin-3-yl-1H-[4,4′]bipyridinyl-2-one (prepared following the same method as described for 1′-methyl-5′-naphthalen-2-yl-1,2,3,4,5,6-hexahydro-1′H-[4,2′;4′,4″]terpyridin-6′-one, Scheme 12) (0.5 g, 1.3 mmol) in dry DMF (5 mL) was added 2-methyl-oxirane (2.6 mmol, 150 mg) and then heated at 80° C. for 5 h.
Annotation: MAKESOLUTION with 1-methyl-3-naphthalen-2-yl-6-pyrrolidin-3-yl-1H-[4,4′]bipyridinyl-2-one (0.5 g, 1.3 mmol) and dry DMF (5 mL); ADD SLN; ADD 2-methyl-oxirane (2.6 mmol, 150 mg) at 80 °C over 5 h; STIR for 5 h at 80° C.
   -0.019 - MAKESOLUTION with 1-methyl-3-naphthalen-2-yl-6-pyrrolidin-3-yl-1H-[4,4′]bipyridinyl-2-one (0.5 g, 1.3 mmol) and dry DMF (5 mL); ADD SLN; ADD 2-methyl-oxirane (2.6 mmol, 150 mg); STIR for 5 h at 80° C.
   -8.846 - MAKESOLUTION with 1-methyl-3-naphthalen-2-yl-6-pyrrolidin-3-yl-1H-[4,4′]bipyridinyl-2-one (0.5 g, 1.3 mmol) and DMF (5 mL); ADD SLN; ADD 2-methyl-oxirane (2.6 mmol, 150 mg); STIR for 5 h at 80° C.
  -10.346 - MAKESOLUTION with 1-methyl-3-naphthalen-2-yl-6-pyrrolidin-3-yl-1H-[4,4′]bipyridinyl-2-one (12) (0.5 g, 1.3 mmol) and dry DMF (5 mL); ADD SLN; ADD 2-methyl-oxirane (2.6 mmol, 150 mg); STIR for 5 h at 80° C.
  -13.793 - MAKESOLUTION with 1-methyl-3-naphthalen-2-yl-6-pyrrolidin-3-yl-1H-[4,4′]bipyridinyl-2-one and 1′-methyl-5′-naphthalen-2-yl-1,2,3,4,5,6-hexahydro-1′H-[4,2′;4′,4″]terpyridin-6′-one (0.5 g, 1.3 mmol) and DMF (5 mL); ADD SLN; ADD 2-methyl-oxirane (2.6 mmol, 150 mg); STIR for 5 h at 80° C.
  -18.938 - FOLLOWOTHERPROCEDURE.

The cooled mixture was concentrated in vacuo and the residue was triturated with water followed by adjustment to pH <2 with 1M hydrochloric acid.
Annotation: CONCENTRATE; TRITURATE with water; PH with 1M hydrochloric acid to pH <2.
   -0.019 - CONCENTRATE; TRITURATE with water; PH with 1M hydrochloric acid to pH <2.
   -5.111 - CONCENTRATE; TRITURATE with water; PH with 1M hydrochloric acid to pH ˜2.
   -7.918 - CONCENTRATE; TRITURATE with water; PH with 1M hydrochloric acid to pH about around.
   -9.223 - CONCENTRATE; TRITURATE with water; PH with 1M hydrochloric acid to pH about around
   -9.632 - CONCENTRATE; TRITURATE with water; PH with 1M hydrochloric acid to pH about One.

After the reaction was over, the reaction mixture was dispersed in a mixture of 150 ml of ice-water and 10 g of sodium hydrogencarbonate and extracted with 200 ml and then 100 ml of ether.
Annotation: MAKESOLUTION with ice-water (150 ml) and sodium hydrogencarbonate (10 g); ADD SLN; EXTRACT with ether (200  ml); EXTRACT with ether (100 ml).
   -0.018 - INVALIDACTION.
   -6.402 - TRITURATE with ice-water (150 ml); TRITURATE with sodium hydrogencarbonate (10 g); EXTRACT with ether (200 ml, 100 ml).
   -8.528 - TRITURATE with ice-water (150 ml); QUENCH with sodium hydrogencarbonate (10 g); EXTRACT with ether (200 ml, 100 ml).
   -8.556 - QUENCH with ice-water (150 ml); QUENCH with sodium hydrogencarbonate (10 g); EXTRACT with ether (200 ml, 100 ml).
   -9.484 - MAKESOLUTION with ice-water (150 ml) and sodium hydrogencarbonate (10 g); ADD SLN; EXTRACT with ether (200 ml, 100 ml).

After another hour stirring, to the solution was added sat. NaHCO3 solution (50 mL) slowly, and the resulting mixture was extracted with DCM (3×50 mL).
Annotation: STIR for 1 hour; ADD sat. NaHCO3 solution (50 mL); EXTRACT with DCM (50 mL) 3 x.
   -0.018 - STIR for 1 hour; ADD sat. NaHCO3 solution (50 mL); EXTRACT with DCM (50 mL) 3 x.
   -7.028 - STIR for One hour; ADD sat. NaHCO3 solution (50 mL); EXTRACT with DCM (50 mL) 3 x.
   -8.129 - ADD sat. NaHCO3 solution (50 mL); EXTRACT with DCM (50 mL) 3 x.
   -9.242 - ADD sat. NaHCO3 solution (50 mL) dropwise; EXTRACT with DCM (50 mL) 3 x.
  -18.119 - STIR for 1 hour; ADD sat. NaHCO3 solution (50 mL); EXTRACT with DCM (50 mL) 4 x.

Water was added thereto followed by stirring, the solution was extracted with ethyl acetate, then sequentially washed with water and brine, and the solvent was evaporated in vacuo.
Annotation: ADD Water; STIR; EXTRACT with ethyl acetate; WASH with water; WASH with brine; CONCENTRATE.
   -0.018 - ADD Water; STIR for unknown; EXTRACT with ethyl acetate; WASH with water; WASH with brine; CONCENTRATE.
   -5.168 - ADD Water; STIR; EXTRACT with ethyl acetate; WASH with water; WASH with brine; CONCENTRATE.
   -5.459 - ADD Water; SETTEMPERATURE room temperature; EXTRACT with ethyl acetate; WASH with water; WASH with brine; CONCENTRATE.
   -8.827 - ADD Water; EXTRACT with ethyl acetate; WASH with water; WASH with brine; CONCENTRATE.
  -12.889 - ADD Water; PH with ethyl acetate to pH neutral; WASH with water; WASH with brine; CONCENTRATE.

After 30 min, the mixture was cooled to 0° C. and {(3S,5S)-1-((S)-2-amino-2-cyclohexyl-acetyl)-5-[(R)-(1,2,3,4-tetrahydro-naphthalen-1-yl)carbamoyl]-pyrrolidin-3-yl}-carbamic acid 9H-fluoren-9-ylmethyl ester (Intermediate 24) (7.5 g, 11.43 mmol) in DMF (50 mL) and the cooling bath removed.
Annotation: WAIT for 30 min; SETTEMPERATURE 0° C; MAKESOLUTION with {(3S,5S)-1-((S)-2-amino-2-cyclohexyl-acetyl)-5-[(R)-(1,2,3,4-tetrahydro-naphthalen-1-yl)carbamoyl]-pyrrolidin-3-yl}-carbamic acid 9H-fluoren-9-ylmethyl ester (7.5 g, 11.43 mmol) and DMF (50 mL); ADD SLN; SETTEMPERATURE room temperature.
   -0.018 - WAIT for 30 min; SETTEMPERATURE 0° C; SETTEMPERATURE room temperature.
   -6.294 - WAIT for 30 min; SETTEMPERATURE 0° C; MAKESOLUTION with {(3S,5S)-1-((S)-2-amino-2-cyclohexyl-acetyl)-5-[(R)-(1,2,3,4-tetrahydro-naphthalen-1-yl)carbamoyl]-pyrrolidin-3-yl}-carbamic acid 9H-fluoren-9-ylmethyl ester (7.5 g, 11.43 mmol) and DMF (50 mL); ADD SLN; SETTEMPERATURE room temperature.
   -6.380 - WAIT for 30 min; SETTEMPERATURE 0° C; AKESOLUTION with {(3S,5S)-1-((S)-2-amino-2-cyclohexyl-acetyl)-5-[(R)-(1,2,3,4-tetrahydro-naphthalen-1-yl)carbamoyl]-pyrrolidin-3-yl}-carbamic acid 9H-fluoren-9-ylmethyl ester (7.5 g, 11.43 mmol) and DMF (50 mL); ADD SLN; SETTEMPERATURE room temperature.
   -7.316 - WAIT for 30 min; MAKESOLUTION with {(3S,5S)-1-((S)-2-amino-2-cyclohexyl-acetyl)-5-[(R)-(1,2,3,4-tetrahydro-naphthalen-1-yl)carbamoyl]-pyrrolidin-3-yl}-carbamic acid 9H-fluoren-9-ylmethyl ester (7.5 g, 11.43 mmol) and DMF (50 mL); ADD SLN; SETTEMPERATURE 0° C; SETTEMPERATURE room temperature.
  -10.311 - WAIT for 30 min; SETTEMPERATURE 0° C; QUENCH with {(3S,5S)-1-((S)-2-amino-2-cyclohexyl-acetyl)-5-[(R)-(1,2,3,4-tetrahydro-naphthalen-1-yl)carbamoyl]-pyrrolidin-3-yl}-carbamic acid 9H-fluoren-9-ylmethyl ester (7.5 g, 11.43 mmol); QUENCH with DMF (50 mL); SETTEMPERATURE room temperature.

The solid was then suspended in water and basified with sodium hydroxide.
Annotation: ADD water; PH with sodium hydroxide to pH basic.
   -0.015 - ADD water; PH with sodium hydroxide to pH basic.
   -5.944 - ADD water; PH with sodium hydroxide to pH 13.
   -8.396 - ADD water; PH with sodium hydroxide to pH 8.
  -10.485 - ADD water; PH with sodium hydroxide to pH neutral.
  -11.752 - ADD water; PH with sodium hydroxide to pHdifluoro.

To a solution of 40 mg of the obtained residue in 2.0 ml of DCM was added 500 μl of trifluoroacetic acid under ice-cooling, followed by stirring at the same temperature for 2 hours.
Annotation: MAKESOLUTION with obtained residue (40 mg) and DCM (2.0 ml); ADD SLN; ADD trifluoroacetic acid (500 μl) at 0 °C; STIR for 2 hours at same temperature.
   -0.014 - MAKESOLUTION with residue (40 mg) and DCM (2.0 ml); ADD SLN; ADD trifluoroacetic acid (500 μl) at 0 °C; STIR for 2 hours at same temperature.
   -7.048 - MAKESOLUTION with desired residue (40 mg) and DCM (2.0 ml); ADD SLN; ADD trifluoroacetic acid (500 μl) at 0 °C; STIR for 2 hours at same temperature.
   -9.220 - MAKESOLUTION with DCM (40 mg) and DCM (2.0 ml); ADD SLN; ADD trifluoroacetic acid (500 μl) at 0 °C; STIR for 2 hours at same temperature.
   -9.256 - MAKESOLUTION with mixture (40 mg) and DCM (2.0 ml); ADD SLN; ADD trifluoroacetic acid (500 μl) at 0 °C; STIR for 2 hours at same temperature.
   -9.954 - MAKESOLUTION with dried residue (40 mg) and DCM (2.0 ml); ADD SLN; ADD trifluoroacetic acid (500 μl) at 0 °C; STIR for 2 hours at same temperature.

The reaction solution was neutralized by adding an aqueous sodium bicarbonate solution thereto, and the organic solvent was removed therefrom under reduced pressure, which was then extracted with ethyl acetate.
Annotation: PH with aqueous sodium bicarbonate solution to pH neutral; CONCENTRATE; EXTRACT with ethyl acetate.
   -0.012 - PH with aqueous sodium bicarbonate solution to pH neutral; CONCENTRATE; EXTRACT with ethyl acetate.
   -8.670 - PH with ALIQUAT 336 to pH neutral; CONCENTRATE; EXTRACT with ethyl acetate.
  -12.970 - PH with tert-butyl 4-(1-carbamoyl-7-(morpholine-4-carbonyl)-9H-carbazol-3-yl)aniline to pH neutral; CONCENTRATE; EXTRACT with ethyl acetate.
  -13.836 - PH with tert-butyl 4-(1-carbamoyl-7-(morpholine-4-carbonyl)-9H-carbazol-3-yl)aniline to pH neutral; EXTRACT with ethyl acetate.
  -14.076 - PH with tert-butyl 4-(1-carbamoyl-7-(morpholine-4-carbonyl)-9H-carbazol-3-yl)piperidine-1-carboxylate to pH neutral; EXTRACT with ethyl acetate.

The resulting dianion was cooled to −78° C., where 2-(3-Cyclopentyl-3-oxo-propyl)-5-methoxy-benzonitrile (63.3 mg, 0.25 mmol) dissolved in THF (1.0 mL) was added dropwise over 2 minutes.
Annotation: SETTEMPERATURE −78° C; MAKESOLUTION with 2-(3-Cyclopentyl-3-oxo-propyl)-5-methoxy-benzonitrile (63.3 mg, 0.25 mmol) and THF (1.0 mL); ADD SLN dropwise over 2 minutes.
   -0.011 - SETTEMPERATURE −78° C; MAKESOLUTION with 2-(3-Cyclopentyl-3-oxo-propyl)-5-methoxy-benzonitrile (63.3 mg, 0.25 mmol) and THF (1.0 mL); ADD SLN dropwise over 2 minutes.
  -16.770 - SETTEMPERATURE −78° C; MAKESOLUTION with 2-(3-Cyclopentyl-3-oxo-propyl)-5-methoxy-benzonitrile (63.3 mg, 0.25 mmol) and THF (1.0 mL); ADD SLN dropwise over 2 hours.
  -17.592 - SETTEMPERATURE −78° C; MAKESOLUTION with EtOAc (63.3 mg, 0.25 mmol) and THF (1.0 mL); ADD SLN dropwise over 2 minutes.
  -17.731 - SETTEMPERATURE −78° C; ADD 2-(3-Cyclopentyl-3-oxo-propyl)-5-methoxy-benzonitrile (63.3 mg, 0.25 mmol); ADD THF (1.0 mL) dropwise over 2 minutes.
  -18.367 - SETTEMPERATURE −78° C; MAKESOLUTION with 2-(3-Cyclopentyl-3-oxo-propyl)-5-methoxy-benzonitrile (63.3 mg, 0.25 mmol) and THF (1.0 mL); ADD SLN dropwise over 2 µ.

The methanol was removed in a rotary evaporator, and the residue was diluted with about 30 ml of water and acidified to pH 5 with glacial acetic acid.
Annotation: CONCENTRATE; ADD water (30 ml); PH with glacial acetic acid to pH 5.
   -0.011 - CONCENTRATE; ADD water (30 ml); PH with glacial acetic acid to pH 5.
   -7.109 - CONCENTRATE; ADD water (pH 5; PH with glacial acetic acid to pH 5.
   -7.370 - CONCENTRATE; ADD water (03 (30 ml); PH with glacial acetic acid to pH 5.
   -8.397 - CONCENTRATE; ADD water (about 30 ml); PH with glacial acetic acid to pH 5.
   -9.017 - CONCENTRATE; ADD water (03 30 ml); PH with glacial acetic acid to pH 5.

After drying and concentration to dryness under reduced pressure, 2.27 g of a crude product are obtained, which product is purified by liquid chromatography on silica gel, eluting with a hexane/ethyl acetate mixture (1:1 by volume).
Annotation: DRYSOLUTION over unknown; CONCENTRATE; YIELD crude product (2.27 g); PURIFY.
   -0.011 - DRYSOLUTION over unknown; CONCENTRATE; PURIFY; YIELD crude product (2.27 g).
   -5.131 - DRYSOLUTION over unknown; CONCENTRATE; PURIFY.
  -10.829 - DRYSOLID under vacuum; CONCENTRATE; PURIFY; YIELD crude product (2.27 g).
  -11.471 - DRYSOLUTION over unknown; CONCENTRATE; PURIFY; YIELD crude product (0.039 g).
  -11.733 - DRYSOLUTION over unknown; CONCENTRATE; PURIFY; YIELD crude product (10.5 g).

The resulting residue was subjected to silica gel column chromatography (eluent; hexane:ethyl acetate=10:15:1 (V/V)), and fractions containing the desired compound were concentrated under reduced pressure to afford the title compound (1.14 g) substantially quantitatively as a colorless liquid.
Annotation: PURIFY; CONCENTRATE; YIELD title compound (1.14 g).
   -0.011 - PURIFY; COLLECTLAYER organic; CONCENTRATE; YIELD title compound (1.14 g).
   -5.671 - INVALIDACTION.
   -6.556 - CONCENTRATE; YIELD title compound (1.14 g).
   -9.418 - RECRYSTALLIZE from silica gel; CONCENTRATE; YIELD title compound (1.14 g).
  -11.542 - RECRYSTALLIZE from 1-cyclobutyl-5-hydroxy-2-methyl-benzene; CONCENTRATE; YIELD title compound (1.14 g).

The organic phases were combined, dried over anhydrous sodium sulfate, concentrated, re-dissolved in tetrahydrofuran (20 ml), and cooled to a temperature between -10°C and 0°C, potassium t-butoxide (85 mg, 0.76 mmol) was added, and the reaction was allowed to proceed for 24 hours at this temperature.
Annotation: COLLECTLAYER organic; DRYSOLUTION over anhydrous sodium sulfate; CONCENTRATE; ADD tetrahydrofuran (20 ml); SETTEMPERATURE between -10°C and 0°C; ADD potassium t-butoxide (85 mg, 0.76 mmol); STIR for 24 hours at same temperature.
   -0.011 - COLLECTLAYER organic; DRYSOLUTION over anhydrous sodium sulfate; CONCENTRATE; ADD tetrahydrofuran (20 ml); SETTEMPERATURE between -10°C; ADD potassium t-butoxide (85 mg, 0.76 mmol); STIR for 24 hours at same temperature.
   -6.166 - COLLECTLAYER organic; DRYSOLUTION over anhydrous sodium sulfate; CONCENTRATE; ADD tetrahydrofuran (20 ml); SETTEMPERATURE 0 °C; ADD potassium t-butoxide (85 mg, 0.76 mmol); STIR for 24 hours at same temperature.
   -6.522 - COLLECTLAYER organic; DRYSOLUTION over anhydrous sodium sulfate; CONCENTRATE; ADD tetrahydrofuran (20 ml); SETTEMPERATURE between -10°C and potassium t-butoxide (85 mg, 0.76 mmol); STIR for 24 hours at same temperature.
   -9.713 - COLLECTLAYER organic; DRYSOLUTION over anhydrous sodium sulfate; CONCENTRATE; ADD tetrahydrofuran (20 ml); ADD potassium t-butoxide (85 mg, 0.76 mmol) at between -10°C; STIR for 24 hours at same temperature.
  -15.026 - COLLECTLAYER organic; DRYSOLUTION over anhydrous sodium sulfate; CONCENTRATE; ADD tetrahydrofuran (20 ml); SETTEMPERATURE between -10°C; ADD potassium t-butoxide (85 mg, 0.76 mmol); STIR for 24 hours at not temperature.

The solution containing the product obtained previously is then added to this reaction medium very slowly, followed by addition of 23 mL (165 mmol) of triethylamine.
Annotation: INVALIDACTION.
   -0.010 - ADD triethylamine (23 mL, 165 mmol).
   -6.759 - ADD ice (23 mL, 165 mmol).
   -9.701 - SETTEMPERATURE room temperature; ADD triethylamine (23 mL, 165 mmol).
  -10.247 - WASH with triethylamine (23 mL, 165 mmol).
  -21.664 - ADDmethylpiperidin-1-yl)phenyl]carbamate; CONCENTRATE.

During this time the temperature of the reaction is maintained below 30°.
Annotation: WAIT for unknown at below 30°.
   -0.010 - NOACTION.
  -13.566 - WAIT for unknown.
  -14.370 - FOLLOWOTHERPROCEDURE.
  -14.757 - FILTER keep precipitate.
  -16.392 - PURIFY.

Without further workup, the mixture is purified directly by preparative HPLC [Method 10].
Annotation: PURIFY.
   -0.009 - PURIFY.
   -6.273 - WAIT for unknown.
  -11.115 - PHASESEPARATION.
  -12.775 - WAIT for unknown; PURIFY.
  -13.744 - WAIT for 10].

(70.9%) of the desired compound as a pale yellow powder having the following properties.
Annotation: YIELD desired compound (70.9%).
   -0.009 - NOACTION.
   -6.544 - FOLLOWOTHERPROCEDURE.
  -11.805 - PARTITION with desired compound (70.9%).
  -12.583 - INVALIDACTION.
  -13.218 - PARTITION with desired compound (70.4.9%).

3-Bromo-2-fluoroaniline (10 g, 52.63 mmol) was dissolved in DCM (100 mL) under nitrogen atmosphere.
Annotation: ADD 3-Bromo-2-fluoroaniline (10 g, 52.63 mmol); ADD DCM (100 mL) under nitrogen.
   -0.009 - ADD 3-Bromo-2-fluoroaniline (10 g, 52.63 mmol) under nitrogen; ADD DCM (100 mL) under nitrogen.
   -5.319 - ADD 3-Bromo-2-fluoroaniline (10 g,2.63 mmol) under nitrogen; ADD DCM (100 mL) under nitrogen.
   -6.957 - ADD 3-Bromo-2-fluoroaniline (10 g, 14.33 mmol) under nitrogen; ADD DCM (100 mL) under nitrogen.
   -7.692 - ADD 3-Bromo-2-fluoroaniline (10 g, 54.93 mmol) under nitrogen; ADD DCM (100 mL) under nitrogen.
   -9.317 - ADD 3-Bromo-2-fluoroaniline (10 g, 20.33 mmol) under nitrogen; ADD DCM (100 mL) under nitrogen.

The same NaOH solution was then used to maintain pH at 9, and at costant pH the layers were separated.
Annotation: PH with NaOH solution to pH 9; PHASESEPARATION.
   -0.008 - PH with NaOH solution to pH 9; PHASESEPARATION.
   -5.156 - INVALIDACTION.
   -8.600 - PHASESEPARATION.
   -9.197 - FOLLOWOTHERPROCEDURE.
   -9.910 - SETTEMPERATURE room temperature; PHASESEPARATION.

The combined organics were washed with saturated aqueous sodium hydrogen carbonate, followed by brine, then filtered through a phase separator and concentrated in vacuo.
Annotation: COLLECTLAYER organic; WASH with saturated aqueous sodium hydrogen carbonate; WASH with brine; FILTER keep filtrate; CONCENTRATE.
   -0.008 - COLLECTLAYER organic; WASH with saturated aqueous sodium hydrogen carbonate; WASH with brine; FILTER keep filtrate; CONCENTRATE.
  -11.372 - COLLECTLAYER organic; WASH with saturated aqueous sodium hydrogen carbonate; ADD brine; FILTER keep filtrate; CONCENTRATE.
  -13.373 - WASH with saturated aqueous sodium hydrogen carbonate; WASH with brine; FILTER keep filtrate; CONCENTRATE.
  -13.554 - COLLECTLAYER organic; WASH with saturated aqueous sodium hydrogensulfide; WASH with brine; FILTER keep filtrate; CONCENTRATE.
  -14.154 - COLLECTLAYER organic; WASH with saturated aqueous sodium hydrogen carbonate; DRYSOLUTION over brine; FILTER keep filtrate; CONCENTRATE.

To a solution prepared by 2.9 g of 3-amino-8-methylcarbostyril, 3.5 ml of triethylamine in 50 ml of dichloromethane was added dropwise a solution prepared by 1.9 ml of chloroacetyl chloride in 10 ml of dichloromethane under ice-cooled condition.
Annotation: MAKESOLUTION with 3-amino-8-methylcarbostyril (2.9 g) and triethylamine (3.5 ml) and dichloromethane (50 ml); ADD SLN; MAKESOLUTION with chloroacetyl chloride (1.9 ml) and dichloromethane (10 ml); ADD SLN dropwise at 0 °C.
   -0.006 - MAKESOLUTION with 3-amino-8-methylcarbostyril (2.9 g) and triethylamine (3.5 ml) and dichloromethane (50 ml); ADD SLN; MAKESOLUTION with chloroacetyl chloride (1.9 ml) and dichloromethane (10 ml); ADD SLN dropwise at 0 °C.
   -7.560 - MAKESOLUTION with 3-amino-8-methylcarbostyril (2.9 g) and triethylamine (650 ml) and dichloromethane (50 ml); ADD SLN; MAKESOLUTION with chloroacetyl chloride (1.9 ml) and dichloromethane (10 ml); ADD SLN dropwise at 0 °C.
   -8.235 - ADD 3-amino-8-methylcarbostyril (2.9 g); ADD triethylamine (3.5 ml); ADD dichloromethane (50 ml); MAKESOLUTION with chloroacetyl chloride (1.9 ml) and dichloromethane (10 ml); ADD SLN dropwise at 0 °C.
   -8.334 - MAKESOLUTION with 3-amino-8-methylcarbostyril (2.9 g) and triethylamine (3.5 ml) and dichloromethane (50 ml); ADD SLN; ADD chloroacetyl chloride in dichloromethane (1.9 ml) dropwise at 0 °C.
   -8.984 - INVALIDACTION.

To the mixture of 2-bromo-4-[3-(3,5-dichlorophenyl)-3-(trifluoromethyl) -pyrrolidin-1-yl]aniline (0.60g), triethyl orthoformate (0.98g) and sodium azide (0.38g) was added acetic acid (1.1g), and the mixture was then heated with stirring at 100°C for 4 hours.
Annotation: MAKESOLUTION with 2-bromo-4-[3-(3,5-dichlorophenyl)-3-(trifluoromethyl) -pyrrolidin-1-yl]aniline (0.60g) and triethyl orthoformate (0.98g) and sodium azide (0.38g); ADD SLN; ADD acetic acid (1.1g); STIR for 4 hours at 100°C.
   -0.006 - MAKESOLUTION with 2-bromo-4-[3-(3,5-dichlorophenyl)-3-(trifluoromethyl) -pyrrolidin-1-yl]aniline (0.60g) and triethyl orthoformate (0.98g) and sodium azide (0.38g); ADD SLN; ADD acetic acid (1.1g); STIR for 4 hours at 100°C.
   -5.670 - MAKESOLUTION with 2-bromo-4-[3-(3,5-dichlorophenyl)-3-(trifluoromethyl) -pyrrolidin-1-yl]aniline (0.60g) and triethyl phosphine (0.98g) and sodium azide (0.38g); ADD SLN; ADD acetic acid (1.1g); STIR for 4 hours at 100°C.
   -8.588 - MAKESOLUTION with 2-bromo-4- 3-(3,5-dichlorophenyl)-3-(trifluoromethyl) -pyrrolidin-1-yl]aniline (0.60g) and triethyl orthoformate (0.98g) and sodium azide (0.38g); ADD SLN; ADD acetic acid (1.1g); STIR for 4 hours at 100°C.
   -9.289 - MAKESOLUTION with 2-bromo-4-[3-(3,5-dichlorophenyl)-3-(trifluoromethyl) -pyrrolidin-1-yl]aniline (0.60 g) and triethyl orthoformate (0.98g) and sodium azide (0.38g); ADD SLN; ADD acetic acid (1.1g); STIR for 4 hours at 100°C.
  -10.459 - MAKESOLUTION with 2-bromo-4-*,6dichlorophenyl)-3-(trifluoromethyl) -pyrrolidin-1-yl]aniline (0.60g) and triethyl orthoformate (0.98g) and sodium azide (0.38g); ADD SLN; ADD acetic acid (1.1g); STIR for 4 hours at 100°C.

The reaction mixture was heated to 45° C. and maintained for 30 minutes, and then concentrated to afford 4-nitrophenyl 4-(diisobutylamino)-2′-(1H-tetrazol-5-yl)biphenyl-3-ylcarbamate (1.0 g, 98% yield).
Annotation: STIR for 30 minutes at 45° C; CONCENTRATE; YIELD 4-nitrophenyl 4-(diisobutylamino)-2′-(1H-tetrazol-5-yl)biphenyl-3-ylcarbamate (1.0 g, 98%).
   -0.006 - STIR for 30 minutes at 45° C; CONCENTRATE; YIELD 4-nitrophenyl 4-(diisobutylamino)-2′-(1H-tetrazol-5-yl)biphenyl-3-ylcarbamate (1.0 g, 98%).
   -9.524 - STIR for 30 minutes at 45° C; CONCENTRATE; YIELD 4-nitrophenyl 4-(diisobutylamino)-2′-(1H-tetrazol-5-yl)biphenyl-3-ylcarbamate (1.0 g,]-2-[(%).
  -11.474 - STIR for 30 minutes at 45° C; CONCENTRATE; YIELD 4-nitrophenyl 4-(diisobutylamino)-2′-(1H-tetrazol-5-yl)biphenyl-3-ylcarbamate (1.0 g, 13.5%).
  -11.909 - STIR for 30 minutes at 45° C; CONCENTRATE; YIELD 4-nitrophenyl 4-(diisobutylamino)-2′-(1H-tetrazol-5-yl)biphenyl-3-ylcarbamate (1.0 g, 94%).
  -16.759 - STIR for 30 minutes at 45° C; CONCENTRATE; YIELD 4-nitrophenyl 4-(tert-tetrazol-5-yl)biphenyl-3-ylcarbamate (1.0 g, 98%).

Meanwhile, cyclopropane-carboxylic acid (9.91 ml, 125mmol) was dissolved in dimethylformamide (200ml) and carbonyldiimidazole (22.4g, 138mmol) was added portionwise under nitrogen at 0°C.
Annotation: ADD cyclopropane-carboxylic acid (9.91 ml, 125 mmol); ADD dimethylformamide (200 ml); ADD carbonyldiimidazole (22.4 g, 138 mmol) at 0°C under nitrogen.
   -0.006 - ADD cyclopropane-carboxylic acid (9.91 ml, 125mmol); ADD dimethylformamide (200ml); ADD carbonyldiimidazole (22.4g, 138mmol) at 0°C under nitrogen.
   -6.244 - ADD cyclopropane-carboxylic acid (9.91 ml, 125mmol); ADD dimethylformamide (200ml); ADD carbonisobutyronitrile (22.4g, 138mmol) at 0°C under nitrogen.
   -8.397 - ADD cyclopropane-carboxylic acid (9.91 ml, 125mmol); ADD dimethylformamide (200ml); ADD carbonhydrazide (22.4g, 138mmol) at 0°C under nitrogen.
   -8.419 - ADD cyclopropane-carboxylic acid (9.91 ml, 125mmol); ADD dimethylformamide (200ml); ADD carbon tetrachloride (22.4g, 138mmol) at 0°C under nitrogen.
   -9.351 - ADD cyclopropane-carboxylic acid (9.91 ml, 125mmol); ADD dimethylformamide (200ml); ADD carbonDichloroisobutyronitrile (22.4g, 138mmol) at 0°C under nitrogen.

The residue was purified by silica gel column chromatography eluting with a 5-15% ethyl acetate/n-hexane gradient mixture to give the title compound (14.1 g, 39.5 mmol, 92%) as an oil.
Annotation: PURIFY; YIELD title compound (14.1 g, 39.5 mmol, 92%).
   -0.005 - PURIFY; YIELD title compound (14.1 g, 39.5 mmol, 92%).
   -7.797 - PURIFY; YIELD title compound (14.1 g, 4.40 mmol, 92%).
   -8.847 - PURIFY; YIELD title compound (14.1 g,dihydroxy mmol, 92%).
   -9.011 - PURIFY; YIELD title compound (14.1 g, 44.3 mmol, 92%).
   -9.043 - PURIFY; YIELD title compound (14.1 g, 45.6 mmol, 92%).

After the transfer is completed, the next step may be executed without any hold period.
Annotation: NOACTION.
   -0.005 - NOACTION.
   -5.746 - WAIT for unknown.
  -13.888 - PH with unknown to pH 8-9.
  -14.148 - FOLLOWOTHERPROCEDURE.
  -18.076 - PH with unknown to pH acidic.

The liquid temperature was raised on an oil bath and was held at 110°C.
Annotation: SETTEMPERATURE 110°C.
   -0.004 - SETTEMPERATURE 110°C.
   -8.080 - INVALIDACTION.
  -15.827 - PSETTEMPERATURE 110°C.
  -15.858 - PLIDACTION.
  -16.074 - ADD oil; SETTEMPERATURE 110°C.

DBAD (101 mg, 0.44 mmol) was added in one portion and the reaction left to react for 5 h.
Annotation: ADD DBAD (101 mg, 0.44 mmol); STIR for 5 h.
   -0.003 - ADD DBAD (101 mg, 0.44 mmol); STIR for 5 h.
   -8.922 - ADD DAD (101 mg, 0.44 mmol); STIR for 5 h.
  -12.496 - ADD DBAD (101 mg, 0.44 mmol); WAIT for 5 h.
  -13.279 - ADD DBAD (700 mg, 0.44 mmol); STIR for 5 h.
  -13.907 - ADD D-D (101 mg, 0.44 mmol); STIR for 5 h.

The mixture was stirred at 0° C. for 1 hour, cooled to −15° C. followed by the dropwise addition of methane sulfonyl chloride in 5 mL THF.
Annotation: STIR for 1 hour at 0° C; SETTEMPERATURE −15° C; MAKESOLUTION with methane sulfonyl chloride and THF (5 mL); ADD SLN dropwise.
   -0.003 - STIR for 1 hour at 0° C; SETTEMPERATURE −15° C; MAKESOLUTION with methane sulfonyl chloride and THF (5 mL); ADD SLN dropwise.
  -12.032 - STIR for 1 hour at 0° C.; SETTEMPERATURE −15° C; MAKESOLUTION with methane sulfonyl chloride and THF (5 mL); ADD SLN dropwise.
  -12.496 - STIR for 1 hour at 0° C; SETTEMPERATURE −15° C; MAKESOLUTION with methane sulfonyl chloridephenyl and THF (5 mL); ADD SLN dropwise.
  -12.685 - STIR for 1 hour at 0° C; SETTEMPERATURE −15° C; STIR for unknown dropwise.
  -14.278 - STIR for 1 hour at 0° C; SETTEMPERATURE −15° C; MAKESOLUTION with methane sulfonyl chloridephenoxy THF (5 mL); ADD SLN dropwise.

The temperature is maintained at 10°-20° C. with an ice-bath.
Annotation: WAIT for unknown at 10°-20° C.
   -0.003 - WAIT for unknown at 10°-20° C.
   -6.419 - STIR at 10°-20° C.
  -10.510 - WAIT for unknown at 10-20° C.
  -11.511 - NOACTION.
  -12.483 - SETTEMPERATURE 10°-20° C.

The mixture was stirred for half an hour.
Annotation: STIR for half an hour.
   -0.003 - STIR for half an hour.
   -8.403 - STIR for half an hour at same temperature.
  -13.382 - STIR for an hour.
  -13.569 - STIR for half an hour under nitrogen.
  -14.719 - STIR for half hour.

This mixture was stirred in an oil bath at 70° C. for 4 hours.
Annotation: STIR for 4 hours at 70° C.
   -0.002 - STIR for 4 hours at 70° C.
   -7.081 - ADD oil; STIR for 4 hours at 70° C.
  -16.876 - ADD ice; STIR for 4 hours at 70° C.
  -17.400 - ADD acetonitrile; STIR for 4 hours at 70° C.
  -26.580 - ADD oil; STIR for 4 hours at 70° C..

The reaction mixture was stirred for 10 min to allow gas evolution to subside; the ice bath was then removed and 4-chloro-2-methylthiopyrimidine (24.07 g, 150 mmol) was added.
Annotation: STIR for 10 min; SETTEMPERATURE room temperature; ADD 4-chloro-2-methylthiopyrimidine (24.07 g, 150 mmol).
   -0.002 - STIR for 10 min; SETTEMPERATURE room temperature; ADD 4-chloro-2-methylthiopyrimidine (24.07 g, 150 mmol).
   -8.387 - STIR for 10 min to pH neutral; SETTEMPERATURE room temperature; ADD 4-chloro-2-methylthiopyrimidine (24.07 g, 150 mmol).
   -9.517 - STIR for 10 min; ADD gas; SETTEMPERATURE room temperature; ADD 4-chloro-2-methylthiopyrimidine (24.07 g, 150 mmol).
  -10.454 - ADD gas; STIR for 10 min; SETTEMPERATURE room temperature; ADD 4-chloro-2-methylthiopyrimidine (24.07 g, 150 mmol).
  -11.215 - STIR for 10 min; PH with gas to pH room temperature; SETTEMPERATURE room temperature; ADD 4-chloro-2-methylthiopyrimidine (24.07 g, 150 mmol).

A further drop of methanesulfonyl chloride was added and the mixture continued to stir at RT for 30 min.
Annotation: ADD methanesulfonyl chloride (1 drop); STIR for 30 min at RT.
   -0.002 - ADD methanesulfonyl chloride; STIR for 30 min at RT.
   -7.728 - INVALIDACTION.
   -9.695 - ADD methanesulfonyl chloride (catalytic); STIR for 30 min at RT.
  -10.921 - ADD methanesulfonyl chloride (1 drop); STIR for 30 min at RT.
  -22.459 - ADD methanesulfonyl chloride; STIR for 30 min at RT to RT.

A solution of 100 g of the methyl ester of 4-methyl-3-cyclohexene-1-carboxylic acid in 20 ml of dry tetrahydrofuran was added at 20°-30° C. with cooling by an ice bath.
Annotation: MAKESOLUTION with methyl ester of 4-methyl-3-cyclohexene-1-carboxylic acid (100 g) and dry tetrahydrofuran (20 ml); ADD SLN at 0 °C.
   -0.002 - MAKESOLUTION with methyl ester of 4-methyl-3-cyclohexene-1-carboxylic acid (100 g) and dry tetrahydrofuran (20 ml); ADD SLN at 20°-30° C.
   -9.492 - MAKESOLUTION with methyl ester of 4-methyl-3-cyclohexene-1-carboxylic acid (100 g) and dry tetrahydrofuran (20 ml); ADD SLN at 20 °-30° C.
   -9.770 - MAKESOLUTION with methyl 4-methyl-3-cyclohexene-1-carboxylic acid (100 g) and dry tetrahydrofuran (20 ml); ADD SLN at 20°-30° C.
   -9.926 - MAKESOLUTION with 4-methyl-3-cyclohexene-1-carboxylic acid (100 g) and dry tetrahydrofuran (20 ml); ADD SLN at 20°-30° C.
  -10.363 - MAKESOLUTION with methyl ester of 4-methyl-3-cyclohexene-1-carboxylic acid (100 g) and dry tetrahydrofuran (20 ml); ADD SLN at at 20°-30° C.

Add DDQ (2057 g; 9.08 moles) in 5 equal portions maintaining the temperature at 10° C.
Annotation: ADD DDQ (2057 g, 9.08 moles) at 10° C.
   -0.002 - ADD DDQ (2057 g, 9.08 moles) at 10° C.
   -8.588 - ADD triethylamine (2057 g, 9.08 moles) at 10° C.
   -8.778 - ADD Hydroxylamine (2057 g, 9.08 moles) at 10° C.
   -9.585 - ADD DIC (2057 g, 9.08 moles) at 10° C.
  -32.336 - ADD DDQ (2057 g, 9.08 moles) at 10° C under nitrogen

The reaction was then cooled in an ice bath. tert-Butyl 4-oxopiperidine-1-carboxylate (4.98 g) was added as a solution in dichloromethane (20 mL) and the reaction was stirred at room temperature for 1 hour.
Annotation: SETTEMPERATURE 0 °C; MAKESOLUTION with tert-Butyl 4-oxopiperidine-1-carboxylate (4.98 g) and dichloromethane (20 mL); STIR for 1 hour at room temperature.
   -0.002 - SETTEMPERATURE 0 °C; ADD tert-Butyl 4-oxopiperidine-1-carboxylate (4.98 g); ADD dichloromethane (20 mL); STIR for 1 hour at room temperature.
   -8.918 - SETTEMPERATURE 0 °C; ADD dichloromethane (20 mL); STIR for 1 hour at room temperature.
  -11.358 - SETTEMPERATURE ice; ADD tert-Butyl 4-oxopiperidine-1-carboxylate (4.98 g); ADD dichloromethane (20 mL); STIR for 1 hour at room temperature.
  -12.384 - SETTEMPERATURE 0 °C; ADD dichloromethane (20 mL); ADD tert-Butyl 4-oxopiperidine-1-carboxylate (4.98 g); STIR for 1 hour at room temperature.
  -21.157 - SETTEMPERATURE 0 °C; ADD tert-Butyl 4-oxopiperidine-1-carboxylate (4.98 g); ADD dichloromethane (20 mL); STIR for 1 hour(4- room temperature.

An attempt to filter this was unsuccessful, and the mixture was left to stand overnight.
Annotation: WAIT for overnight.
   -0.001 - WAIT for overnight.
   -9.631 - FOLLOWOTHERPROCEDURE.
  -12.681 - WAIT for overnight at room temp.
  -13.767 - WAIT for overnight at temp.
  -15.458 - WAIT for overnight at room temperature.

The reaction was quenched by an addition of saturated NH4Cl aqueous solution, and the resulting mixture was extracted with ethyl acetate several times.
Annotation: QUENCH with saturated NH4Cl aqueous solution; EXTRACT with ethyl acetate.
   -0.001 - QUENCH with saturated NH4Cl aqueous solution; EXTRACT with ethyl acetate 3 x.
   -9.695 - QUENCH with saturated NH4Cl aqueous solution; EXTRACT with ethyl acetate several x.
   -9.994 - QUENCH with saturated NH4Cl aqueous solution; EXTRACT with ethyl acetate 2 x.
  -10.936 - QUENCH with saturated NH4Cl aqueous solution; EXTRACT with ethyl acetate several drops) 3 x.
  -13.615 - QUENCH with saturated NH4Cl aqueous solution; EXTRACT with ethyl acetate several)-5-( pH acidic.

The residue is dissolved in EtOAc and washed sequentially with saturated Na2CO3 solution (2×), 10% aq. sodium dithionite (2×) and brine (1×), dried over Na2SO4, filtered and concentrated to give the title compound (7.47 g, 18.89 mmol, 90% purity) as a dark brown solid.
Annotation: ADD EtOAc; WASH with saturated Na2CO3 solution 2 x; WASH with 10% aq. sodium dithionite 2 x; WASH with brine; DRYSOLUTION over Na2SO4; FILTER keep filtrate; CONCENTRATE; YIELD title compound (7.47 g, 18.89 mmol, 90%).
   -0.001 - ADD EtOAc; WASH with saturated Na2CO3 solution 2 x; WASH with 10% aq. sodium dithionite 2 x; WASH with brine; DRYSOLUTION over Na2SO4; FILTER keep filtrate; CONCENTRATE; YIELD title compound (7.47 g, 18.89 mmol, 90%).
   -8.640 - ADD EtOAc; WASH with saturated Na2CO3 solution 2 x; WASH with 10% aq. sodium dithionite 2 x; WASH with brine; DRYSOLUTION over Na2SO4; FILTER keep filtrate; CONCENTRATE; YIELD title compound (7.47 g, 18.89 mmol).
   -9.137 - ADD EtOAc; WASH with saturated Na2CO3 solution (), 10% aq. sodium dithionite 2 x; WASH with brine; DRYSOLUTION over Na2SO4; FILTER keep filtrate; CONCENTRATE; YIELD title compound (7.47 g, 18.89 mmol, 90%).
  -11.126 - ADD EtOAc; WASH with saturated Na2CO3 solution 2 x; WASH with 10% aq. sodium dithionite; WASH with brine; DRYSOLUTION over Na2SO4; FILTER keep filtrate; CONCENTRATE; YIELD title compound (7.47 g, 18.89 mmol, 90%).
  -11.147 - ADD EtOAc; WASH with saturated Na2CO3 solution; WASH with 10% aq. sodium dithionite 2 x; WASH with brine; DRYSOLUTION over Na2SO4; FILTER keep filtrate; CONCENTRATE; YIELD title compound (7.47 g, 18.89 mmol, 90%).

The reaction mixture is allowed to warm to room temperature and stirred overnight.
Annotation: STIR for overnight at room temperature.
   -0.001 - STIR for overnight at room temperature.
  -18.284 - WAIT for overnight at room temperature.
  -20.751 - STIR for unknown at room temperature.
  -21.156 - STIR for overnight at room temperature under N.
  -23.006 - REFLUX for overnight.

The reaction was allowed to warm to room temperature overnight and was quenched with saturated aqueous NH4Cl solution.
Annotation: STIR for overnight at room temperature; QUENCH with saturated aqueous NH4Cl solution.
   -0.001 - STIR for overnight at room temperature; QUENCH with saturated aqueous NH4Cl solution.
   -9.609 - SETTEMPERATURE room temperature; QUENCH with saturated aqueous NH4Cl solution.
  -12.099 - WAIT for overnight at room temperature; QUENCH with saturated aqueous NH4Cl solution.
  -15.495 - STIR for overnight at room temperature; QUENCH with saturated aqueous sodium4Cl solution.
  -29.013 - STIR for overnight at room temperature; SETTEMPERATURE room temperature; QUENCH with saturated aqueous sodiumCl solution.

The organic layer was extracted with 1 M hydrochloric acid (3×20 mL) and the combined aqueous extracts were made basic to pH 8-9 with potassium carbonate.
Annotation: COLLECTLAYER organic; EXTRACT with 1 M hydrochloric acid (20 mL) 3 x; COLLECTLAYER aqueous; PH with potassium carbonate to pH 8-9.
   -0.001 - COLLECTLAYER organic; EXTRACT with 1 M hydrochloric acid (20 mL) 3 x; COLLECTLAYER aqueous; PH with potassium carbonate to pH 8-9.
   -9.366 - COLLECTLAYER aqueous; EXTRACT with 1 M hydrochloric acid (20 mL) 3 x; COLLECTLAYER aqueous; PH with potassium carbonate to pH 8-9.
  -13.646 - COLLECTLAYER organic; EXTRACT with 1 M hydrochloric acid (20 mL) 3 x; COLLECTLAYER aqueous.
  -14.498 - COLLECTLAYER organic; EXTRACT with 1 M hydrochloric acid (20 mL) 3 x; COLLECTLAYER aqueous; EXTRACT with potassium carbonate.
  -15.951 - COLLECTLAYER organic; EXTRACT with 1 M hydrochloric acid (20 mL) 3 x; COLLECTLAYER aqueous; PH with potassiumsulfide to pH 8-9.

A solution of 2-[(3,6-dichloro-4-pyridazinyl)oxy]ethanol containing some bromo-derivative (15.46 g; 0.0703 mol) in dry 1,4-dioxane (1.2 L) was treated with lithium hydride (2.3 g; 0.28 mol) in portions and stirred at room temperature for 1 hour under argon, then heated at 110° C. overnight.
Annotation: MAKESOLUTION with 2-[(3,6-dichloro-4-pyridazinyl)oxy]ethanol (15.46 g, 0.0703 mol) and dry 1,4-dioxane (1.2 L); ADD SLN; ADD lithium hydride (2.3 g, 0.28 mol); STIR for 1 hour at room temperature under argon; STIR for overnight at 110° C.
   -0.001 - MAKESOLUTION with 2-[(3,6-dichloro-4-pyridazinyl)oxy]ethanol (15.46 g, 0.0703 mol) and dry 1,4-dioxane (1.2 L); ADD SLN; ADD lithium hydride (2.3 g, 0.28 mol); STIR for 1 hour at room temperature under argon; STIR for overnight at 110° C.
  -10.013 - MAKESOLUTION with 2,6-dichloro-4-pyridazinyl)oxy]ethanol (15.46 g, 0.0703 mol) and dry 1,4-dioxane (1.2 L); ADD SLN; ADD lithium hydride (2.3 g, 0.28 mol); STIR for 1 hour at room temperature under argon; STIR for overnight at 110° C.
  -11.622 - MAKESOLUTION with 2-[(3,6-dichloro-4-pyridazinyl)oxy]ethanol (15.46 g, 0.0703 mol) and dry 1,2-dioxane (1.2 L); ADD SLN; ADD lithium hydride (2.3 g, 0.28 mol); STIR for 1 hour at room temperature under argon; STIR for overnight at 110° C.
  -11.980 - MAKESOLUTION with 2-[(3,6-dichloro-4-pyridazinyl)oxy]ethanol (15.46 g, 0.0703 mol) and dry 1,4-dioxane (1.2 L); ADD SLN; ADD lithium hydride (2.3 g); STIR for 1 hour at room temperature under argon; STIR for overnight at 110° C.
  -12.354 - MAKESOLUTION with 2,6-bis(tert-butyldimethylsilyloxy)phenyl]ethanol (15.46 g, 0.0703 mol) and dry 1,4-dioxane (1.2 L); ADD SLN; ADD lithium hydride (2.3 g, 0.28 mol); STIR for 1 hour at room temperature under argon; STIR for overnight at 110° C.

The mixture is stirred for 2 hours, the product is filtered, washed with water (4×300 ml) and air dried.
Annotation: STIR for 2 hours; FILTER keep precipitate; WASH with water (300 ml) 4 x; DRYSOLID under air.
   -0.001 - STIR for 2 hours; FILTER keep precipitate; WASH with water (300 ml) 4 x; DRYSOLID under air.
   -9.003 - STIR for 2 hours; FILTER; WASH with water (300 ml) 4 x; DRYSOLID under air.
  -14.291 - STIR for 2 hours; FILTER keep precipitate; WASH with water (300ml) 4 x; DRYSOLID under air.
  -16.378 - STIR for 2 hours; FILTER keep precipitate; WASH with water 4 x; DRYSOLID under air.
  -25.252 - STIR for 2 hours; FILTER keep precipitate; WASH with water (300 ml) 4 x; DRYSOLID under argon.

To the residue were added ethyl acetate (3 ml) and heptane (3 ml) to precipitate a solid.
Annotation: ADD ethyl acetate (3 ml); ADD heptane (3 ml).
   -0.001 - ADD ethyl acetate (3 ml); ADD heptane (3 ml).
  -10.480 - ADD ethyl acetate (3 ml); ADD MeOH (3 ml).
  -11.373 - ADD ethyl acetate (3 ml); ADD heptane (3ml).
  -11.839 - ADD ethyl acetate (3 ml); ADD 3-{3- precipitate.
  -16.333 - ADD ethyl acetate (3 ml).

The reaction mixture was allowed to reach room temperature and stirred over night.
Annotation: STIR for over night at room temperature.
   -0.001 - STIR for over night at room temperature.
  -12.971 - WAIT for over night at room temperature.
  -14.877 - STIR for unknown at room temperature.
  -15.842 - WAIT for over night.
  -20.469 - STIR for over night at room temperature under hydrogen.

The remaining aqueous layer was acidified to pH=3 with 1N HCl (8 mL).
Annotation: COLLECTLAYER aqueous; PH with 1N HCl (8 mL) to pH 3.
   -0.000 - COLLECTLAYER aqueous; PH with 1N HCl (8 mL) to pH 3.
   -8.596 - COLLECTLAYER aqueous; PH with 1N HCl (8 mL) to pH 3 dropwise.
  -10.878 - COLLECTLAYER aqueous; PH with 1N HCl (8 mL) to pH acidic.
  -11.738 - MAKESOLUTION with 1N HCl (8 mL) and unknown; PH with SLN to pH 3.
  -12.100 - COLLECTLAYER aqueous; PH with 1N HCl (8 mL) to pH 8.

The aqueous phase was extracted once more with ethyl acetate (100 ml) and the combined organic phase was washed with water (3×100 ml) and saturated aqueous sodium chloride (100 ml) before being dried (MgSO4), filtered and concentrated to an oily residue (3.9 g) which was used in the subsequent reaction without further purification: NMR (200 MHz; CDCl3, TMS) δ:7.9-7.2 (m,8H), 4.37 (s,2H), and 3.60 (s,3H).
Annotation: COLLECTLAYER aqueous; EXTRACT with ethyl acetate (100 ml); COLLECTLAYER organic; WASH with water (100 ml) 3 x; WASH with saturated aqueous sodium chloride (100 ml); DRYSOLUTION over MgSO4; FILTER keep filtrate; CONCENTRATE; YIELD oily residue (3.9 g).
   -0.000 - COLLECTLAYER aqueous; EXTRACT with ethyl acetate (100 ml); COLLECTLAYER organic; WASH with water (100 ml) 3 x; WASH with saturated aqueous sodium chloride (100 ml); DRYSOLUTION over MgSO4; FILTER keep filtrate; CONCENTRATE.
   -8.098 - COLLECTLAYER aqueous; EXTRACT with ethyl acetate (100 ml); COLLECTLAYER organic; WASH with water (100 ml) 3 x; WASH with saturated aqueous sodium chloride (100 ml); DRYSOLUTION over unknown; FILTER keep filtrate; CONCENTRATE.
  -13.107 - COLLECTLAYER aqueous; EXTRACT with ethyl acetate (100 ml); COLLECTLAYER organic; WASH with water (100 ml) 3 x; WASH with saturated aqueous sodium chloride (100 ml); DRYSOLUTION over MgSO4; FILTER keep filtrate; CONCENTRATE; PURIFY.
  -14.544 - COLLECTLAYER aqueous; EXTRACT with CH3H (100 ml); COLLECTLAYER organic; WASH with water (100 ml) 3 x; WASH with saturated aqueous sodium chloride (100 ml); DRYSOLUTION over MgSO4; FILTER keep filtrate; CONCENTRATE.
  -14.661 - COLLECTLAYER aqueous; EXTRACT with ethyl acetate (100 ml); COLLECTLAYER organic; WASH with water (100 ml) 3 x; WASH with saturated aqueous sodium chloride (100 ml); DRYSOLUTION over MgSO4; FILTER keep filtrate; CONCENTRATE; YIELD residue (3.9 g).

After stirring for 1 h at −78° C., the reaction was quenched with saturated NH4Cl at −35° C., then extracted with ethylacetate.
Annotation: STIR for 1 h at −78° C; QUENCH with saturated NH4Cl at −35° C; EXTRACT with ethylacetate.
   -0.000 - STIR for 1 h at −78° C; QUENCH with saturated NH4Cl at −35° C; EXTRACT with ethylacetate.
   -9.591 - STIR for 1 h at −78° C; QUENCH with saturated NH4Cl dropwise at −35° C; EXTRACT with ethylacetate.
  -12.447 - STIR for 1 h at −78° C; QUENCH with saturated NH4Cl to pH −35° C; EXTRACT with ethylacetate.
  -13.568 - STIR for 1 h at −78° C; QUENCH with saturated NH4Cl 2 x; EXTRACT with ethylacetate.
  -13.669 - STIR for 1 h at −78° C; QUENCH with saturated NH4Cl; EXTRACT with ethylacetate.

Upon complete addition, the reaction mixture was allowed to warm to room temperature and the reaction was stirred for about 12 hours.
Annotation: STIR for 12 hours at room temperature.
   -0.000 - SETTEMPERATURE room temperature; STIR for about 12 hours.
  -12.588 - STIR for about 12 hours at room temperature.
  -17.934 - SETTEMPERATURE room temperature; STIR for about 12 hours under nitrogen.
  -19.362 - SETTEMPERATURE room temperature; STIR for about 12 hours under hydrogen.
  -19.387 - SETTEMPERATURE room temperature; STIR for about 5 hours.

The cooling bath was removed and the mixture was stirred at room temperature overnight.
Annotation: SETTEMPERATURE room temperature; STIR for overnight at room temperature.
   -0.000 - SETTEMPERATURE room temperature; STIR for overnight at room temperature.
  -11.070 - STIR for overnight at room temperature.
  -19.545 - WAIT for overnight at room temperature.
  -20.296 - SETTEMPERATURE room temperature for overnight at room temperature.
  -20.454 - / unknown; STIR for overnight at room temperature.

A mixture of [5-(2-fluoro-4-pyridyl)-4-(3-methylphenyl)-1,3-thiazol-2-yl]amine (0.29g, 1.0 mmol) and benzylamine (1.2 mL, 11 mmol) was stirred at 150°C for 3 hours.
Annotation: MAKESOLUTION with [5-(2-fluoro-4-pyridyl)-4-(3-methylphenyl)-1,3-thiazol-2-yl]amine (0.29g, 1.0 mmol) and benzylamine (1.2 mL, 11 mmol); ADD SLN; STIR for 3 hours at 150°C.
   -0.000 - MAKESOLUTION with [5-(2-fluoro-4-pyridyl)-4-(3-methylphenyl)-1,3-thiazol-2-yl]amine (0.29g, 1.0 mmol) and benzylamine (1.2 mL, 11 mmol); ADD SLN; STIR for 3 hours at 150°C.
   -9.441 - MAKESOLUTION with [5-(2-fluoro-4-pyridyl)-4-(3-methylphenyl)-1,3-thiazol-2-yl]amine (0.29 g, 1.0 mmol) and benzylamine (1.2 mL, 11 mmol); ADD SLN; STIR for 3 hours at 150°C.
  -15.960 - MAKESOLUTION with [5-(2-fluoro-4-pyridyl)-4-(3-methylphenyl)-1,3-thiazol-2-yl]amine (0.29g, (1.0 mmol) and benzylamine (1.2 mL, 11 mmol); ADD SLN; STIR for 3 hours at 150°C.
  -16.522 - MAKESOLUTION with [5-(2-fluoro-4-pyridyl)-4-(3-methylphenyl)-1,3-thiazol-2-yl]amine (0.29mg, 1.0 mmol) and benzylamine (1.2 mL, 11 mmol); ADD SLN; STIR for 3 hours at 150°C.
  -16.703 - MAKESOLUTION with [5-(2-fluoro-4-pyridyl)-4-(3-methylphenyl)-1,3-thiazol-2-yl]amine (0.29g,1.0 mmol) and benzylamine (1.2 mL, 11 mmol); ADD SLN; STIR for 3 hours at 150°C.

The combined extracts are dried over anhydrous sodium sulfate and concentrated in vacuo and to afford 7-phthalimido-1-heptyl triflate (20) which is used without further purification.
Annotation: COLLECTLAYER organic; DRYSOLUTION over anhydrous sodium sulfate; CONCENTRATE; YIELD 7-phthalimido-1-heptyl triflate.
   -0.000 - COLLECTLAYER organic; DRYSOLUTION over anhydrous sodium sulfate; CONCENTRATE; YIELD 7-phthalimido-1-heptyl triflate.
  -10.045 - COLLECTLAYER organic; DRYSOLUTION over anhydrous sodium sulfate; CONCENTRATE; YIELD 6-phthalimido-1-heptyl triflate.
  -12.725 - COLLECTLAYER organic; DRYSOLUTION over anhydrous sodium sulfate; CONCENTRATE; YIELD 4-(3-phthalimido-1-heptyl triflate.
  -12.846 - COLLECTLAYER organic; DRYSOLUTION over anhydrous sodium sulfate; CONCENTRATE; YIELD 7-phthalimido-1-heptyl triflate (20).
  -13.164 - COLLECTLAYER organic; DRYSOLUTION over anhydrous sodium sulfate; CONCENTRATE; PURIFY; YIELD 7-phthalimido-1-heptyl triflate.

The reaction vessel is sealed and the solution is left to stir for 20 h. EtOAc (50 mL) is added.
Annotation: STIR for 20 h; ADD EtOAc (50 mL).
   -0.000 - STIR for 20 h; ADD EtOAc (50 mL).
   -9.749 - STIR for 20 h; ADD tert. EtOAc (50 mL).
  -11.177 - STIR for 20 h; ADD ice. EtOAc (50 mL).
  -13.864 - STIR for 20 h; ADD ice water (50 mL).
  -15.594 - STIR for 20 h.

The reaction mixture was heated to 60 °C to give a homogeneous solution that was maintained at 60 °C for 16 hours at which time the starting material was completely consumed.
Annotation: SETTEMPERATURE 60 °C; STIR for 16 hours at 60 °C.
   -0.000 - STIR for 16 hours at 60 °C.
  -13.549 - STIR for 16 hours at 60 °C under vacuum.
  -14.498 - STIR for 16 hours at 60 °C under nitrogen.
  -20.194 - REFLUX for 16 hours.
  -24.239 - STIR for 16 hours at 60 °C under vacuum; YIELD unknown.

The reaction was stirred and heated to 100° C. for 3 h.
Annotation: STIR for 3 h at 100° C.
   -0.000 - STIR for 3 h at 100° C.
   -9.639 - STIR; STIR for 3 h at 100° C.
  -12.739 - SETTEMPERATURE 100° C; STIR for 3 h at 100° C.
  -16.601 - SETTEMPERATURE room temperature; STIR for 3 h at 100° C.
  -18.073 - STIR for 3 h at 100 ° C.

To a solution of rac-4-{[(2′S,3′R,4′R,5′R)-6-chloro-4′-(3-chloro-5-fluoro-phenyl)-2′-(2,2-dimethyl-propyl)-2-oxo-1,2-dihydro-spiro[indole-3,3′-pyrrolidine]-5′-carbonyl]-amino}-3-methoxy-benzoic acid methyl ester (0.17 g, 0.27 mmol) in MeOH (3 mL) and THF (9 mL) was added an aqueous solution (1N) of NaOH (6 mL, 6 mmol).
Annotation: MAKESOLUTION with rac-4-{[(2′S,3′R,4′R,5′R)-6-chloro-4′-(3-chloro-5-fluoro-phenyl)-2′-(2,2-dimethyl-propyl)-2-oxo-1,2-dihydro-spiro[indole-3,3′-pyrrolidine]-5′-carbonyl]-amino}-3-methoxy-benzoic acid methyl ester (0.17 g, 0.27 mmol) and MeOH (3 mL) and THF (9 mL); ADD SLN; ADD aqueous solution ‌(1N) of NaOH (6 mL, 6 mmol).
   -0.000 - MAKESOLUTION with rac-4-{[(2′S,3′R,4′R,5′R)-6-chloro-4′-(3-chloro-5-fluoro-phenyl)-2′-(2,2-dimethyl-propyl)-2-oxo-1,2-dihydro-spiro[indole-3,3′-pyrrolidine]-5′-carbonyl]-amino}-3-methoxy-benzoic acid methyl ester (0.17 g, 0.27 mmol) and MeOH (3 mL) and THF (9 mL); ADD SLN; ADD aqueous solution ‌(1N) of NaOH (6 mL, 6 mmol).
  -12.725 - MAKESOLUTION with rac-4-{[(2′S,3′R,4′R,5′R)-6-chloro-4′-(3-chloro-5-fluoro-phenyl)-2′-(2,2-dimethyl-propyl)-2-oxo-1,2-dihydro-spiro[indole-3,3′-pyrrolidine]-5′-carbonyl]-amino}-3-methoxy-benzoic acid methyl ester (0.17 g, 0.27 mmol) and MeOH (3 mL) and THF (9 mL); ADD SLN; ADD aqueous solution ‌(1N) aqueous NaOH (6 mL, 6 mmol).
  -13.258 - MAKESOLUTION with rac-4-{[(2′S,3′R,4′R,5′R)-6-chloro-4′-(3-chloro-5-fluoro-phenyl)-2′-(2,2-dimethyl-propyl)-2-oxo-1,2-dihydro-spiro[indole-3,3′-pyrrolidine]-5′-carbonyl]-amino}-3-methoxy-benzoic acid methyl ester (0.17 g, 0.27 mmol) and MeOH (3 mL) and THF (9 mL); ADD SLN; ADD aqueous solution ‌(1N)3) of NaOH (6 mL, 6 mmol).
  -13.723 - MAKESOLUTION with rac-4-{[(2′S,3′R,4′R,5′R)-6-chloro-4′-(3-chloro-5-fluoro-phenyl)-2′-(2,2-dimethyl-propyl)-2-oxo-1,2-dihydro-spiro[indole-3,3′-pyrrolidine]-5′-carbonyl]-amino}-3-methoxy-benzoic acid methyl ester (0.17 g, 0.27 mmol) and MeOH (3 mL) and THF (9 mL); ADD SLN; ADD solid aqueous solution ‌(1N) of NaOH (6 mL, 6 mmol).
  -15.808 - MAKESOLUTION with rac-4-{[(2′S,3′R,4′R,5′R)-6-chloro-4′-(3-chloro-5-fluoro-phenyl)-2′-(2,2-dimethyl-propyl)-2-oxo-1,2-dihydro-spiro[indole-3,3′-pyrrolidine]-5′-carbonyl]-amino}-3-methoxy-benzoic acid methyl ester (0.17 g, 0.27 mmol) and MeOH (3 mL) and THF (9 mL); ADD SLN; ADD aqueous solution ‌(1N)-4-(2,4-dioxocyclohexanol (6 mL, 6 mmol).

The reaction mixture was poured into ice water, washed with diethyl ether, neutralized with 5 M aqueous solution of sodium hydroxide and extracted twice with ethyl acetate.
Annotation: ADD ice water; WASH with diethyl ether; PH with 5 M aqueous solution of sodium hydroxide to pH neutral; EXTRACT with ethyl acetate 2 x.
   -0.000 - ADD ice water; WASH with diethyl ether; PH with 5 M aqueous solution of sodium hydroxide to pH neutral; EXTRACT with ethyl acetate 2 x.
  -11.165 - ADD ice water; WASH with diethyl ether; PH with sodium hydroxide to pH neutral; EXTRACT with ethyl acetate 2 x.
  -11.595 - ADD ice water; WASH with diethyl ether; PH with (5 M aqueous solution of sodium hydroxide to pH neutral; EXTRACT with ethyl acetate 2 x.
  -12.601 - ADD ice water; WASH with diethyl ether; PH with 4-[(N aqueous solution of sodium hydroxide to pH neutral; EXTRACT with ethyl acetate 2 x.
  -13.882 - ADD ice water; WASH with diethyl ether; PH with sodium hydroxide (5 M) to pH neutral; EXTRACT with ethyl acetate 2 x.

Into a 100 mL, 3-necked round-bottom flask purged and maintained under an inert atmosphere of nitrogen, was placed tert-butyl (2R)-2-([4-amino-3-iodo-1H-pyrazolo[3,4-d]pyrimidin-1-yl]methyl)pyrrolidine-1-carboxylate (380 mg, 0.86 mmol, 1.00 equiv), (2-fluoro-4-phenoxyphenyl)boronic acid (240 mg, 1.03 mmol, 1.20 equiv), tetrakis-(triphenylphosphane) palladium (60 mg, 0.05 mmol, 0.06 equiv), dioxane (50 mL), sodium carbonate (228 mg, 2.15 mmol, 2.50 equiv) and water (10 mL).
Annotation: ADD tert-butyl ‌(2R)-2-([4-amino-3-iodo-1H-pyrazolo[3,4-d]pyrimidin-1-yl]methyl)pyrrolidine-1-carboxylate (380 mg, 0.86 mmol, 1.00 equiv) under nitrogen; ADD (2-fluoro-4-phenoxyphenyl)boronic acid (240 mg, 1.03 mmol, 1.20 equiv) under nitrogen; ADD tetrakis-(triphenylphosphane) palladium (60 mg, 0.05 mmol, 0.06 equiv) under nitrogen; ADD dioxane (50 mL) under nitrogen; ADD sodium carbonate (228 mg, 2.15 mmol, 2.50 equiv) under nitrogen; ADD water (10 mL) under nitrogen.
   -0.000 - ADD tert-butyl ‌(2R)-2-([4-amino-3-iodo-1H-pyrazolo[3,4-d]pyrimidin-1-yl]methyl)pyrrolidine-1-carboxylate (380 mg, 0.86 mmol, 1.00 equiv) under nitrogen; ADD (2-fluoro-4-phenoxyphenyl)boronic acid (240 mg, 1.03 mmol, 1.20 equiv) under nitrogen; ADD tetrakis-(triphenylphosphane) palladium (60 mg, 0.05 mmol, 0.06 equiv) under nitrogen; ADD dioxane (50 mL) under nitrogen; ADD sodium carbonate (228 mg, 2.15 mmol, 2.50 equiv)
  -12.562 - ADD tert-butyl ‌(2R)-2-([4-amino-3-iodo-1H-pyrazolo[3,4-d]pyrimidin-1-yl]methyl)pyrrolidine-1-carboxylate (380 mg, 0.86 mmol, 1.00 equiv); ADD (2-fluoro-4-phenoxyphenyl)boronic acid (240 mg, 1.03 mmol, 1.20 equiv); ADD tetrakis-(triphenylphosphane) palladium (60 mg, 0.05 mmol, 0.06 equiv); ADD dioxane (50 mL); ADD sodium carbonate (228 mg, 2.15 mmol, 2.50 equiv); ADD water (10 mL).
  -13.196 - ADD tert-butyl ‌(2R)-2-([4-amino-3-iodo-1H-pyrazolo[3,4-d]pyrimidin-1-yl]methyl)pyrrolidine-1-carboxylate (380 mg, 0.86 mmol, 1.00 equiv) under nitrogen; ADD (2-fluoro-4-phenoxyphenyl)boronic acid (240 mg, 1.03 mmol, 1.20 equiv) under nitrogen; ADD tetrakis-(triphenylphosphane) palladium (60 mg, 0.05 mmol, 0.06 equiv) under nitrogen; ADD dioxane (50 mL) under nitrogen; ADD sodium carbonate (221 mg, 2.15 mmol, 2.50 equiv)
  -13.245 - ADD tert-butyl ‌(2R)-2-([4-amino-3-iodo-1H-pyrazolo[3,4-d]pyrimidin-1-yl]methyl)pyrrolidine-1-carboxylate (380 mg, 0.86 mmol, 1.00 equiv) under nitrogen; ADD (2-fluoro-4-phenoxyphenyl)boronic acid (240 mg, 1.03 mmol, 1.20 equiv) under nitrogen; ADD tetrakis-(triphenylphosphane) palladium palladium (60 mg, 0.05 mmol, 0.06 equiv) under nitrogen; ADD dioxane (50 mL) under nitrogen; ADD sodium carbonate (228 mg, 2.15 mmol, 2.50 equiv
  -13.373 - ADD tert-butyl ‌(2R)-2-([4-amino-3-iodo-1H-pyrazolo[3,4-d]pyrimidin-1-yl]methyl)pyrrolidine-1-carboxylate (380 mg, 0.86 mmol, 1.00 equiv) under nitrogen; ADD (2-fluoro-4-phenoxyphenyl)boronic acid (240 mg, 1.03 mmol, 1.20 equiv) under nitrogen; ADD tetrakis-(triphenylphosphane) palladium (60 mg, 0.05 mmol, 0.06 equiv) under nitrogen; ADD dioxane (50 mL) under nitrogen; ADD sodium carbonate (98 mg, 2.15 mmol, 2.50 equiv)

The resultant precipitated salt was filtered, washed with ether and dried on air.
Annotation: FILTER keep precipitate; WASH with ether; DRYSOLID under air.
   -0.000 - FILTER keep precipitate; WASH with ether; DRYSOLID under air.
  -12.671 - WASH with ether; DRYSOLID under air.
  -13.641 - FILTER; WASH with ether; DRYSOLID under air.
  -19.463 - FILTER keep precipitate; WASH with acetone; DRYSOLID under air.
  -19.464 - FILTER keep precipitate; WASH with EtOAc; DRYSOLID under air.

The mixture was warmed to r.t. and stirred for about 2 hours.
Annotation: SETTEMPERATURE r.t.; STIR for 2 hours.
   -0.000 - SETTEMPERATURE r.t.; STIR for about 2 hours.
  -10.868 - STIR for about 2 hours at r.t..
  -14.379 - SETTEMPERATURE r. t.; STIR for about 2 hours.
  -17.438 - SETTEMPERATURE r.t; STIR for about 2 hours.
  -19.389 - SETTEMPERATURE 0 °C; STIR for about 2 hours.

The extract was washed with diethyl ether and neutralized with aqueous saturated sodium hydrogen carbonate.
Annotation: WASH with diethyl ether; PH with aqueous saturated sodium hydrogen carbonate to pH neutral.
   -0.000 - WASH with diethyl ether; PH with aqueous saturated sodium hydrogen carbonate to pH neutral.
  -11.277 - WASH with diethyl ether; PH with solid aqueous saturated sodium hydrogen carbonate to pH neutral.
  -11.470 - WASH with diethyl ether; PH with aqueous saturated sodium hydrogensulfide to pH neutral.
  -12.888 - WASH with diethyl ether; PH with 5-methoxypyridine-3-boronic acid to pH neutral.
  -13.797 - WASH with diethyl ether; PH with saturated sodium hydrogen carbonate to pH neutral.

HPLC purification of the residue (YMC propack C18 column, 150×20 mm ID, 30%-80% acetonitrile in water gradient) afforded 5-methoxy-2-[(1-phenyl-1H-pyrazol-5-yl)amino]benzoic acid (450 mg, 26%) as a pale yellow solid: 1H NMR (300 MHz, DMSO-d6) δ 13.33 (br s, 1 H), 9.62 (br s, 1 H), 7.64 (d, 1 H), 7.34-7.58 (m, 6 H), 7.00-7.11 (m, 2 H), 6.30 (d, 1 H), 3.69 (s, 3 H); ES-MS m/z 310.1 (MH+); HPLC RT (min) 2.74.
Annotation: PURIFY; YIELD 5-methoxy-2-[(1-phenyl-1H-pyrazol-5-yl)amino]benzoic acid (450 mg, 26%).
   -0.000 - PURIFY; YIELD 5-methoxy-2-[(1-phenyl-1H-pyrazol-5-yl)amino]benzoic acid (450 mg, 26%).
  -11.749 - COLLECTLAYER organic; PURIFY; YIELD 5-methoxy-2-[(1-phenyl-1H-pyrazol-5-yl)amino]benzoic acid (450 mg, 26%).
  -11.956 - PURIFY; YIELD 5-methoxy-2-[(1-phenyl-1H-pyrazol-5-yl)amino]benzoic acid (450 mg, 2 26%).
  -15.298 - PURIFY; YIELD 5-methoxy-2-[(1-phenyl-1H-pyrazol-5-yl)amino]benzoic acid (450 mg,2.6%).
  -15.559 - PURIFY; YIELD 5-methoxy-2-[(1-phenyl-1H-pyrazol-5-yl)amino]benzoic acid (4 mg, 26%).

After addition was complete, the solution was left to stir at rt overnight.
Annotation: STIR for overnight at rt.
   -0.000 - STIR for overnight at rt.
  -12.253 - SETTEMPERATURE rt.
  -14.200 - WAIT for overnight at rt.
  -16.870 - MICROWAVE for overnight at rt.
  -38.051 - SETTEMPERATURE rt; STIR for overnight.

The reaction was left to stand for 20 minutes with occasional swirling.
Annotation: WAIT for 20 minutes.
   -0.000 - WAIT for 20 minutes.
  -12.316 - WAIT for 20 minutes at occasional.
  -14.625 - FOLLOWOTHERPROCEDURE.
  -16.276 - WAIT for 20 minutes dropwise.
  -17.326 - WAIT for 20 minutes at occasantal.

A solution of solid sodium metal (450 mg, 19.75 mmol) in EtOH at 30° C. was treated with ethyl acetoacetate (103 g, 790 mmol) maintaining temperature.
Annotation: MAKESOLUTION with sodium metal (450 mg, 19.75 mmol) and EtOH; ADD SLN; ADD ethyl acetoacetate (103 g, 790 mmol) at 30° C.
   -0.000 - MAKESOLUTION with solid sodium metal (450 mg, 19.75 mmol) and EtOH; ADD SLN; ADD ethyl acetoacetate (103 g, 790 mmol) at 30° C.
  -11.206 - MAKESOLUTION with solid sodium cyanide (450 mg, 19.75 mmol) and EtOH; ADD SLN; ADD ethyl acetoacetate (103 g, 790 mmol) at 30° C.
  -12.551 - MAKESOLUTION with solid sodium metal (450 mg, 19.75 mmol) and EtOH; ADD SLN; ADD ethyl acetoacetate 103 g, 790 mmol) at 30° C.
  -12.707 - MAKESOLUTION with solid sodiumacetaldehyde (450 mg, 19.75 mmol) and EtOH; ADD SLN; ADD ethyl acetoacetate (103 g, 790 mmol) at 30° C.
  -13.314 - MAKESOLUTION with solid sodium (16.0 mg, 19.75 mmol) and EtOH; ADD SLN; ADD ethyl acetoacetate (103 g, 790 mmol) at 30° C.

2-{5-[1-(3,5-Bis-trifluoromethyl-phenyl)-5-methyl-1H-pyrazol-4-ylmethoxy]-indol-1-yl}-2-methyl-propionic acid ethyl ester from step A in ethanol (2 mL) is added NaOH (5.0 M, 1 mL).
Annotation: MAKESOLUTION with 2-{5-[1-(3,5-Bis-trifluoromethyl-phenyl)-5-methyl-1H-pyrazol-4-ylmethoxy]-indol-1-yl}-2-methyl-propionic acid ethyl ester and ethanol (2 mL); ADD SLN; ADD NaOH ‌(5.0 M) (1 mL).
   -0.000 - MAKESOLUTION with 2-{5-[1-(3,5-Bis-trifluoromethyl-phenyl)-5-methyl-1H-pyrazol-4-ylmethoxy]-indol-1-yl}-2-methyl-propionic acid ethyl ester and ethanol (2 mL); ADD SLN; ADD NaOH (5.0 M, 1 mL).
  -11.328 - MAKESOLUTION with 2-{5-[1-(3,5-Bis-trifluoromethyl-phenyl)-5-methyl-1H-pyrazol-4-ylmethoxy]-indol-1-yl}-2-methyl-propionic acid ethyl ester and Step A and ethanol (2 mL); ADD SLN; ADD NaOH (5.0 M, 1 mL).
  -13.553 - MAKESOLUTION with tetramethyl[1-(3,5-Bis-trifluoromethyl-phenyl)-5-methyl-1H-pyrazol-4-ylmethoxy]-indol-1-yl}-2-methyl-propionic acid ethyl ester and ethanol (2 mL); ADD SLN; ADD NaOH (5.0 M, 1 mL).
  -14.282 - MAKESOLUTION with 2-{5-[1-(3,5-Bis-trifluoromethyl-phenyl)-5-methyl-1H-pyrazol-4-ylmethoxy]-indol-1-yl}-2-methyl-propionic acid ethyl ester and A and ethanol (2 mL); ADD SLN; ADD NaOH (5.0 M, 1 mL).
  -15.025 - MAKESOLUTION with 2-{5-[1-(3,5-Bis-trifluoromethyl-phenyl)-5-methyl-1H-pyrazol-4-ylmethoxy]-indol-1-yl}-2-methyl-propionic acid ethyl ester and ethanol (2 mL); ADD SLN; ADD acetaldehyde (5.0 M, 1 mL).

After cooling, the mixture was partitioned between saturated aqueous sodium bicarbonate solution (100ml) and dichloromethane (2x50ml).
Annotation: SETTEMPERATURE room temperature; PARTITION with saturated aqueous sodium bicarbonate solution (100 ml) and dichloromethane (50 ml).
   -0.000 - SETTEMPERATURE room temperature; PARTITION with saturated aqueous sodium bicarbonate solution (100ml) and dichloromethane (50ml).
  -12.350 - SETTEMPERATURE room temperature; PARTITION with saturated aqueous sodium bicarbonate solution (100ml) and dichloromethane (75ml).
  -12.391 - SETTEMPERATURE room temperature; PARTITION with saturated aqueous sodium bicarbonate solution (100ml) and dichloromethane (250ml).
  -12.999 - SETTEMPERATURE room temperature; PARTITION with saturated aqueous sodium bicarbonate solution (100ml) and dichloromethane (~50ml).
  -14.362 - SETTEMPERATURE room temperature; PARTITION with saturated aqueous sodium bicarbonate solution (100ml) and dichloromethane (2 x 50ml).

Copper bromide (CuBr, 10.0 g, 0.070 mol) was added in fifth portions over 1 h followed by stirring the mixture for 30 min.
Annotation: ADD Copper bromide (10.0 g, 0.070 mol) over 1 h; STIR for 30 min.
   -0.000 - ADD Copper bromide ‌(CuBr) (10.0 g, 0.070 mol) over 1 h; STIR for 30 min.
  -10.988 - ADD Copper bromide ‌(CuBr) (10.0 g, 0.070 mol); STIR for 30 min.
  -12.227 - ADD Copper bromide ‌(CuBr (10.0 g, 0.070 mol) over 1 h; STIR for 30 min.
  -13.569 - ADD Copper bromide ‌(Cu Br) (10.0 g, 0.070 mol) over 1 h; STIR for 30 min.
  -13.711 - ADD Copper bromide ‌(NuBr) (10.0 g, 0.070 mol) over 1 h; STIR for 30 min.

The mixture is cooled to rt and the precipitate that forms is collected, washed with water and dried in vacuo to give 1-(2-isopropylamino-6-methyl-pyrimidin-4-yl)-ethanone oxime (1.54 g) as a yellow solid; LC-MS: tR=0.72 min, [M+H]+=209.52; 1H NMR (D6-DMSO): δ 1.15 (d, J=6.5 Hz, 6H), 2.10 (s, 3H), 2.25 (s, 3H), 4.07 (m, 1H), 6.80 (s, 1H), 6.86 (d, J=7.5 Hz, 1H), 11.62 (s, 1H).
Annotation: SETTEMPERATURE rt; FILTER keep precipitate; WASH with water; DRYSOLID under vacuum; YIELD 1-(2-isopropylamino-6-methyl-pyrimidin-4-yl)-ethanone oxime (1.54 g).
   -0.000 - SETTEMPERATURE rt; FILTER keep precipitate; WASH with water; DRYSOLID under vacuum; YIELD 1-(2-isopropylamino-6-methyl-pyrimidin-4-yl)-ethanone oxime (1.54 g).
  -12.752 - SETTEMPERATURE rt; FILTER keep precipitate; WASH with water; DRYSOLID under vacuum; YIELD 1-(2-isopropylamino-6-methyl-pyrimidin-4-yl)-ethanone oxime (0.35 g).
  -12.892 - SETTEMPERATURE rt; FILTER keep precipitate; WASH with water; DRYSOLID under vacuum; YIELD 1-(2-isopropylamino-6-methyl-pyrimidin-4-yl)-ethanone oxime (0.110 g).
  -13.195 - SETTEMPERATURE rt; FILTER keep precipitate; WASH with water; DRYSOLID under vacuum; YIELD 1-(2-isopropylamino-6-methyl-pyrimidin-4-yl)-ethanone oxime (0.55 g).
  -13.359 - SETTEMPERATURE rt; FILTER keep precipitate; WASH with water; DRYSOLID under vacuum; YIELD 1-(2-isopropylamino-6-methyl-pyrimidin-4-yl)-ethanone oxime (2.45 g).

4-{[(5-Chloropyridin-2-yl)amino]carbonyl}-3-({[trans-4-(3-oxomorpholin-4-yl)cyclohexyl]carbonyl}amino)benzoic acid (50 mg) obtained in Example 3 is dissolved in pyridine (1 ml), and thereto are added dimethylamine hydrochloride (20 mg), 1-hydroxybenzotriazole (27 mg) and 1-ethyl-3-(3-dimethylaminopropyl)carbodiimide hydrochloride (40 mg), followed by stirring at room temperature for 20 hours.
Annotation: ADD 4-{[(5-Chloropyridin-2-yl)amino]carbonyl}-3-({[trans-4-(3-oxomorpholin-4-yl)cyclohexyl]carbonyl}amino)benzoic acid (50 mg); ADD pyridine (1 ml); ADD dimethylamine hydrochloride (20 mg); ADD 1-hydroxybenzotriazole (27 mg); ADD 1-ethyl-3-(3-dimethylaminopropyl)carbodiimide hydrochloride (40 mg); STIR for 20 hours at room temperature.
   -0.000 - ADD 4-{[(5-Chloropyridin-2-yl)amino]carbonyl}-3-({[trans-4-(3-oxomorpholin-4-yl)cyclohexyl]carbonyl}amino)benzoic acid (50 mg); ADD pyridine (1 ml); ADD dimethylamine hydrochloride (20 mg); ADD 1-hydroxybenzotriazole (27 mg); ADD 1-ethyl-3-(3-dimethylaminopropyl)carbodiimide hydrochloride (40 mg); STIR for 20 hours at room temperature.
  -11.779 - ADD 4-{[(5-Chloropyridin-2-yl)amino]carbonyl}-3-((5-(trans-4-(3-oxomorpholin-4-yl)cyclohexyl]carbonyl}amino)benzoic acid (50 mg); ADD pyridine (1 ml); ADD dimethylamine hydrochloride (20 mg); ADD 1-hydroxybenzotriazole (27 mg); ADD 1-ethyl-3-(3-dimethylaminopropyl)carbodiimide hydrochloride (40 mg); STIR for 20 hours at room temperature.
  -12.608 - ADD 4-{[(5-Chloropyridin-2-yl)amino]carbonyl}-3-((6-(trans-4-(3-oxomorpholin-4-yl)cyclohexyl]carbonyl}amino)benzoic acid (50 mg); ADD pyridine (1 ml); ADD dimethylamine hydrochloride (20 mg); ADD 1-hydroxybenzotriazole (27 mg); ADD 1-ethyl-3-(3-dimethylaminopropyl)carbodiimide hydrochloride (40 mg); STIR for 20 hours at room temperature.
  -14.470 - MAKESOLUTION with 4-{[(5-Chloropyridin-2-yl)amino]carbonyl}-3-({[trans-4-(3-oxomorpholin-4-yl)cyclohexyl]carbonyl}amino)benzoic acid (50 mg) and pyridine (1 ml); ADD SLN; ADD dimethylamine hydrochloride (20 mg); ADD 1-hydroxybenzotriazole (27 mg); ADD 1-ethyl-3-(3-dimethylaminopropyl)carbodiimide hydrochloride (40 mg); STIR for 20 hours at room temperature.
  -17.387 - ADD 4-{[(5-Chloropyridin-2-yl)amino]carbonyl}-3-({[trans-4-(3-oxomorpholin-4-yl)cyclohexyl]carbonyl}amino)benzoic acid (50 mg); ADD pyridine (1 ml); ADD N-(4-chloro-3-(dimethylaminopropyl)carbodiimide hydrochloride (20 mg); ADD 1-hydroxybenzotriazole (27 mg); ADD 1-ethyl-3-(3-dimethylaminopropyl)carbodiimide hydrochloride (40 mg); STIR for 20 hours at room temperature.

Using the procedure of example 4, 2,3-dihydro-7-hydroxy-8-propyl-4H-1-benzopyran-4-one was converted into the title compound by alkylation with 2-[(5-bromopentyl)oxy]benzenepentanoic acid methyl ester from the preceding example, followed by saponification in 46.5% overall yield.
Annotation: FOLLOWOTHERPROCEDURE.
   -0.000 - FOLLOWOTHERPROCEDURE.
  -15.782 - PH with 2,3-dihydro-7-hydroxy-8-propyl-4H-1-benzopyran-4-one to pH FOLLOWOTHERPROCEDURE.
  -20.024 - PH with 2,3-dihydro-7-hydroxy-8-propyl-4H-1-benzopyran-4-one to pH 4; ADD title compound; ADD 2-[(5-bromopentyl)oxy]benzenepentanoic acid methyl ester.
  -21.715 - PH with 2,3-dihydro-7-hydroxy-8-propyl-4H-1-benzopyran-4-one to pH 6; ADD title compound; ADD 2-[(5-bromopentyl)oxy]benzenepentanoic acid methyl ester.
  -21.861 - PH with 2,3-dihydro-7-hydroxy-8-propyl-4H-1-benzopyran-4-one to pH acidic; ADD 2-[(5-bromopentyl)oxy]benzenepentanoic acid methyl ester.

The residue again was diluted with water (200 ml), neutralized with KOH pellets and extracted with CH2Cl2 (3×100 ml).
Annotation: ADD water (200 ml); PH with KOH pellets to pH neutral; EXTRACT with CH2Cl2 (100 ml) 3 x.
   -0.000 - ADD water (200 ml); PH with KOH to pH neutral; EXTRACT with CH2Cl2 (100 ml) 3 x.
  -12.896 - ADD water (200 ml); PH with NaOH to pH neutral; EXTRACT with CH2Cl2 (100 ml) 3 x.
  -14.107 - ADD water (200 ml); PH with KOAc to pH neutral; EXTRACT with CH2Cl2 (100 ml) 3 x.
  -16.640 - ADD water (200 ml); PH with KOH to pH neutral; EXTRACT with CH2Cl2 (100ml) 3 x.
  -44.679 - ADD water (200 ml); PH withKN KOH to pH neutral; EXTRACT with CH2Cl2 (100 ml) 3 x

The obtained mixture was stirred at room temperature for 3 hr, neutralized with 1M hydrochloric acid at 0° C., and extracted with ethyl acetate.
Annotation: STIR for 3 hr at room temperature; EXTRACT with ethyl acetate; PH with 1M hydrochloric acid to pH neutral at 0° C.
   -0.000 - STIR for 3 hr at room temperature; PH with 1M hydrochloric acid to pH neutral at 0° C; EXTRACT with ethyl acetate.
  -11.950 - STIR for 3 hr at room temperature; PH with 1M hydrochloric acid to pH neutral; EXTRACT with ethyl acetate.
  -14.721 - STIR for 3 hr at room temperature; PH with 1M hydrochloric acid to pH neutral dropwise at 0° C; EXTRACT with ethyl acetate.
  -18.178 - STIR for 3 hr at room temperature; PH with (1M hydrochloric acid to pH neutral at 0° C; EXTRACT with ethyl acetate.
  -19.500 - STIR for 3 hr at room temperature; PH with 1M hydrochloric hydroxide to pH neutral at 0° C; EXTRACT with ethyl acetate.

Anschließend wurden 1,2 ml Methanol und 14 ml Wasser zugegeben, über Nacht stehen gelassen, mit weiteren 70 ml Wasser versetzt und dreimal mit je 84 ml Methyl-tert.-butylether extrahiert.
Annotation: OTHERLANGUAGE.
   -0.000 - OTHERLANGUAGE.
  -14.919 - OTHERLANGUAG2.
  -15.703 - OTHERLANGUAGE. (20 ml).
  -16.748 - OTHERLANGUAGGE.
  -17.383 - OTHERNGUAGE.

After cooling to 25° C., 170 mg of sodium triacetoxyborohydride are added and stirred at 25° C. for a further 12 h.
Annotation: SETTEMPERATURE 25° C; ADD sodium triacetoxyborohydride (170 mg); STIR for 12 h at 25° C.
   -0.000 - SETTEMPERATURE 25° C; ADD sodium triacetoxyborohydride (170 mg); STIR for 12 h at 25° C.
  -11.677 - ADD sodium triacetoxyborohydride (170 mg); SETTEMPERATURE 25° C; ADD sodium triacetoxyborohydride (170 mg); STIR for 12 h at 25° C.
  -15.610 - STIR for unknown at 25° C; ADD sodium triacetoxyborohydride (170 mg); STIR for 12 h at 25° C.
  -18.165 - SETTEMPERATURE 25° C; ADD sodiumdiaminohydride (170 mg); STIR for 12 h at 25° C.
  -19.394 - SETTEMPERATURE 25° C; ADD sodium triacetoxyborohydride (170 mg); STIR for 12 h at 25° C..

After then being left to stand at RT for three days, the mixture was diluted with ethyl acetate and washed with water.
Annotation: WAIT for three days at RT; ADD ethyl acetate; WASH with water.
   -0.000 - WAIT for three days at RT; ADD ethyl acetate; WASH with water.
  -12.684 - WAIT for three days; ADD ethyl acetate; WASH with water.
  -13.154 - WAIT for three days at room temperature; ADD ethyl acetate; WASH with water.
  -16.284 - WAIT for 3 days at RT; ADD ethyl acetate; WASH with water.
  -19.433 - WAIT for three days dropwise at RT; ADD ethyl acetate; WASH with water.

The reaction mixture was then poured in ice.
Annotation: ADD ice.
   -0.000 - ADD ice.
  -11.887 - ADD 0 °C.
  -17.741 - SETTEMPERATURE 0 °C.
  -18.706 - ADD ice at 0 °C.
  -21.216 - SETTEMPERATURE room temperature.

The aqueous layer was adjusted to pH 2.0 with conc. hydrochloric acid and extracted with ethyl acetate (200 ml).
Annotation: COLLECTLAYER aqueous; PH with conc. hydrochloric acid to pH 2.0; EXTRACT with ethyl acetate (200 ml).
   -0.000 - COLLECTLAYER aqueous; PH with conc. hydrochloric acid to pH 2.0; EXTRACT with ethyl acetate (200 ml).
  -12.486 - COLLECTLAYER aqueous; PH with conc. hydrochloric acid to pH 2.04; EXTRACT with ethyl acetate (200 ml).
  -13.743 - PHASESEPARATION; COLLECTLAYER aqueous; PH with conc. hydrochloric acid to pH 2.0; EXTRACT with ethyl acetate (200 ml).
  -15.290 - COLLECTLAYER aqueous; PH with conc. hydrochloric acid to pH (2.0; EXTRACT with ethyl acetate (200 ml).
  -15.300 - COLLECTLAYER aqueous; PH with conc. hydrochloric acid to pH2.0; EXTRACT with ethyl acetate (200 ml).

The crystallographic data is summarized in the table below.
Annotation: NOACTION.
   -0.000 - NOACTION.
  -14.203 - PH with unknown to pH 10.
  -15.345 - WAIT for unknown.
  -15.917 - FOLLOWOTHERPROCEDURE.
  -16.898 - PH with unknown to pH unknown.

To an ice-cold solution of N-{(1S,2R)-1-(3,5-difluorobenzyl)-3-[(3-ethylbenzyl)amino]-2-hydroxypropyl}-3-oxoindane-5-carboxamide prepared by the method in Example SP-201 (66 mg, 0.13 mmol) in methanol (3 mL) is added sodium borohydride (20 mg, 0.52 mmol).
Annotation: MAKESOLUTION with N-{(1S,2R)-1-(3,5-difluorobenzyl)-3-[(3-ethylbenzyl)amino]-2-hydroxypropyl}-3-oxoindane-5-carboxamide (66 mg, 0.13 mmol) and methanol (3 mL); ADD SLN; ADD sodium borohydride (20 mg, 0.52 mmol) at 0 °C.
   -0.000 - MAKESOLUTION with N-{(1S,2R)-1-(3,5-difluorobenzyl)-3-[(3-ethylbenzyl)amino]-2-hydroxypropyl}-3-oxoindane-5-carboxamide (66 mg, 0.13 mmol) and methanol (3 mL); ADD SLN; ADD sodium borohydride (20 mg, 0.52 mmol) at 0 °C.
  -14.580 - MAKESOLUTION with N-{(1S,2R)-1-(3,5-difluorobenzyl)-3-[(3-ethylbenzyl)amino]-2-hydroxypropyl}-3-oxoindane-5-carboxamide (66 mg, 0.13 mmol) and methanol (3 mL); ADD SLN; ADD sodium borohydride (20 mg, 0.52 mmol).
  -15.258 - MAKESOLUTION with N-{(1S,2R)-1-(3,5-difluorobenzyl)-3-[(3-ethylbenzyl)amino]-2-hydroxypropyl}-3-oxoindane-5-carboxamide (66 mg, 0.132 mmol) and methanol (3 mL); ADD SLN; ADD sodium borohydride (20 mg, 0.52 mmol) at 0 °C.
  -16.151 - MAKESOLUTION with N-{(1S,2R)-1-(3,5-difluorobenzyl)-3-[(3-ethylbenzyl)amino]-2-hydroxypropyl}-3-oxoindane-5-carboxamide (162 mg, 0.13 mmol) and methanol (3 mL); ADD SLN; ADD sodium borohydride (20 mg, 0.52 mmol) at 0 °C.
  -16.976 - MAKESOLUTION with SP-201 (66 mg, 0.13 mmol) and methanol (3 mL); ADD SLN; ADD sodium borohydride (20 mg, 0.52 mmol) at 0 °C.

A solution was prepared by dissolving 4-(1-{2-fluoro-1-[(3S)-pyrrolidin-3-yl]ethyl}-1H-pyrazol-4-yl)-7-{[2-(trimethylsilyl)ethoxy]methyl}-7H-pyrrolo[2,3-d]pyrimidine (from Example 70, Step 7; 25 mg, 0.058 mmol) and DIPEA (2.0E1 μL, 0.12 mmol) in NMP (0.2 mL).
Annotation: ADD 4-(1-{2-fluoro-1-[(3S)-pyrrolidin-3-yl]ethyl}-1H-pyrazol-4-yl)-7-{[2-(trimethylsilyl)ethoxy]methyl}-7H-pyrrolo[2,3-d]pyrimidine (25 mg, 0.058 mmol); ADD DIPEA (2.0E1 μL, 0.12 mmol); ADD NMP (0.2 mL).
   -0.000 - MAKESOLUTION with 4-(1-{2-fluoro-1-[(3S)-pyrrolidin-3-yl]ethyl}-1H-pyrazol-4-yl)-7-{[2-(trimethylsilyl)ethoxy]methyl}-7H-pyrrolo[2,3-d]pyrimidine (25 mg, 0.058 mmol) and DIPEA (2.0E1 μL, 0.12 mmol) and NMP (0.2 mL); ADD SLN.
  -13.298 - MAKESOLUTION with 4-(1-{2-fluoro-1-[(3S)-pyrrolidin-3-yl]ethyl}-1H-pyrazol-4-yl)-7-{[2-(trimethylsilyl)ethoxy]methyl}-7H-pyrrolo[2,3-d]pyrimidine (25 mg, 0.058 mmol) and DIPEA (2.0Eth μL, 0.12 mmol) and NMP (0.2 mL); ADD SLN.
  -13.993 - MAKESOLUTION with 4-(1-{2-fluoro-1-[(3S)-pyrrolidin-3-yl]ethyl}-1H-pyrazol-4-yl)-7-{[2-(trimethylsilyl)ethoxy]methyl}-7H-pyrrolo[2,3-d]pyrimidine (25 mg, 0.058 mmol) and DIPEA (2.0E (101 μL, 0.12 mmol) and NMP (0.2 mL); ADD SLN.
  -14.175 - MAKESOLUTION with 4-(1-{2-fluoro-1-[(3S)-pyrrolidin-3-yl]ethyl}-1H-pyrazol-4-yl)-7-{[2-(trimethylsilyl)ethoxy]methyl}-7H-pyrrolo[2,3-d]pyrimidine (25 mg, 0.058 mmol) and DIPEA (2.0Ephenyl μL, 0.12 mmol) and NMP (0.2 mL); ADD SLN.
  -14.360 - MAKESOLUTION with 4-(1-{2-fluoro-1-[(3S)-pyrrolidin-3-yl]ethyl}-1H-pyrazol-4-yl)-7-{[2-(trimethylsilyl)ethoxy]methyl}-7H-pyrrolo[2,3-d]pyrimidine (25 mg, 0.058 mmol) and DIPEA (2.0E31 μL, 0.12 mmol) and NMP (0.2 mL); ADD SLN.

The reaction mixture was stirred for 4 hrs at −70° C. and then left to return to room temperature.
Annotation: STIR for 4 hrs at −70° C; SETTEMPERATURE room temperature.
   -0.000 - STIR for 4 hrs at −70° C; SETTEMPERATURE room temperature.
  -12.335 - STIR for 4 hrs at −70° C; WAIT for unknown at room temperature.
  -16.511 - STIR for 4 hrs at about −70° C; SETTEMPERATURE room temperature.
  -17.004 - STIR for 4 hrs at −70° C.; SETTEMPERATURE room temperature.
  -18.912 - STIR for 4 hr at −70° C; SETTEMPERATURE room temperature.

The solvent was removed and the residue that obtained was dissolved in dichloromethane (200 mL) and the organic layer was neutralized with triethylamine.
Annotation: CONCENTRATE; ADD dichloromethane (200 mL); COLLECTLAYER organic; PH with triethylamine to pH neutral.
   -0.000 - CONCENTRATE; ADD dichloromethane (200 mL); COLLECTLAYER organic; PH with triethylamine to pH neutral.
  -14.720 - CONCENTRATE; ADD dichloromethane (200 mL); COLLECTLAYER organic; PH with unknown to pH neutral.
  -15.606 - CONCENTRATE; ADD dichloromethane (200 mL); COLLECTLAYER organic.
  -16.080 - CONCENTRATE; ADD dichloromethane (200 mL); PH with triethylamine to pH neutral.
  -16.518 - WASH with dichloromethane (200 mL); COLLECTLAYER organic; PH with triethylamine to pH neutral.

The mixture was stirred in the ice bath for 10 min, and then at RT for 20 min.
Annotation: STIR for 10 min at 0 °C; STIR for 20 min at RT.
   -0.000 - STIR for 10 min at 0 °C; STIR for 20 min at RT.
  -13.389 - STIR for 10 min; STIR for 20 min at RT.
  -16.972 - STIR for 10 min at ice; STIR for 20 min at RT.
  -19.028 - STIR for 10 min at same temperature; STIR for 20 min at RT.
  -19.207 - STIR for tert min at 0 °C; STIR for 20 min at RT.

10.73 mL (77 mmol) of triethylamine in 5 mL of CH2Cl2 was added, and the mixture was allowed to come to room temperature.
Annotation: MAKESOLUTION with triethylamine (10.73 mL, 77 mmol) and CH2Cl2 (5 mL); ADD SLN; SETTEMPERATURE room temperature.
   -0.000 - MAKESOLUTION with triethylamine (10.73 mL, 77 mmol) and CH2Cl2 (5 mL); ADD SLN; SETTEMPERATURE room temperature.
  -12.479 - MAKESOLUTION with triethylamine0.703 mL, 77 mmol) and CH2Cl2 (5 mL); ADD SLN; SETTEMPERATURE room temperature.
  -14.548 - MAKESOLUTION with triethylamine (6.43 mL, 77 mmol) and CH2Cl2 (5 mL); ADD SLN; SETTEMPERATURE room temperature.
  -14.646 - MAKESOLUTION with triethylamine (10.73 mL, 77 mmol) and dry2Cl2 (5 mL); ADD SLN; SETTEMPERATURE room temperature.
  -15.113 - MAKESOLUTION with triethylamine (10.73 mL, 57 mmol) and CH2Cl2 (5 mL); ADD SLN; SETTEMPERATURE room temperature.

The mixture was then left to stir and warm to room temperature without external cooling for 1 h.
Annotation: STIR for 1 h at room temperature.
   -0.000 - STIR for 1 h at room temperature.
  -13.695 - STIR; STIR for 1 h at room temperature.
  -16.105 - REFLUX for 1 h.
  -17.853 - MICROWAVE for 1 h at room temperature.
  -19.865 - STIR for 1 h at room temperature under N.

The reaction mixture was diluted with water, acidified by 1.0 N HCl aqueous solution to the pH 3 to 4 and extracted with EtOAc.
Annotation: ADD water; PH with 1.0 N HCl aqueous solution to pH 3 to 4; EXTRACT with EtOAc.
   -0.000 - ADD water; PH with 1.0 N HCl aqueous solution to pH 3 to 4; EXTRACT with EtOAc.
  -14.097 - ADD water; PH with tert-butyl N HCl aqueous solution to pH 3 to 4; EXTRACT with EtOAc.
  -15.747 - ADD water; PH with 1.0 N HCl solid to pH 3 to 4; EXTRACT with EtOAc.
  -16.099 - ADD water; PH with 1.0N HCl aqueous solution to pH 3 to 4; EXTRACT with EtOAc.
  -17.125 - ADD water; PH with 10N HCl aqueous solution to pH 3 to 4; EXTRACT with EtOAc.

The mixture was stirred in the ice bath for 30 min and NBS (2.486 g, 14 mmol) was added.
Annotation: STIR for 30 min at 0 °C; ADD NBS (2.486 g, 14 mmol).
   -0.000 - STIR for 30 min at 0 °C; ADD NBS (2.486 g, 14 mmol).
  -14.940 - STIR for 30 min at ice; ADD NBS (2.486 g, 14 mmol).
  -15.967 - STIR for 30 min at 0 °C; ADD 2-(4-( (2.486 g, 14 mmol).
  -16.316 - STIR for 30 min at 0 °C; ADD solid NBS (2.486 g, 14 mmol).
  -17.055 - STIR for 30 min at same temperature; ADD NBS (2.486 g, 14 mmol).

DCM (1-2 mL) and Et2O was added and a solid was formed.
Annotation: ADD DCM (1-2 mL); ADD Et2O.
   -0.000 - ADD DCM (1-2 mL); ADD Et2O.
  -14.179 - ADD DCM (4.5 mL); ADD Et2O.
  -15.229 - ADD DCM (1-2 mL); ADD Et2O; WASH with unknown.
  -15.581 - ADD DCM (2 mL); ADD Et2O.
  -16.826 - ADD DCM (1-2 mL); ADD Et2O; YIELD unknown.

The mixture was allowed to warm to room temperature over 30 minutes, stirred at room temperature for a further 4 hours, poured onto an excess of solid carbon dioxide and left to stand for 3 days by which time the solvent had evaporated off.
Annotation: STIR for 30 minutes at room temperature; STIR for 4 hours at room temperature; ADD solid carbon dioxide (excess); WAIT for 3 days.
   -0.000 - STIR for 30 minutes at room temperature; STIR for 4 hours at room temperature; ADD solid carbon dioxide; WAIT for 3 days; CONCENTRATE.
  -13.479 - SETTEMPERATURE room temperature; STIR for 4 hours at room temperature; ADD solid carbon dioxide; WAIT for 3 days; CONCENTRATE.
  -14.740 - WAIT for 30 minutes at room temperature; STIR for 4 hours at room temperature; ADD solid carbon dioxide; WAIT for 3 days; CONCENTRATE.
  -15.994 - WAIT for 30 minutes; STIR for 4 hours at room temperature; ADD solid carbon dioxide; WAIT for 3 days; CONCENTRATE.
  -34.385 - STIR for 30 minutes at room temperature; STIR for 4 hours at room temperature; ADD solid carbon dioxide; WAIT for 3 days; FILTER keep filtrate.

A mixture of {4-[4-(6-amino-5-benzothiazol-2-ylpyridin-3-yl)-pyrazol-1-yl]-piperidin-1-yl}-acetic acid (10.0 mg, 0.0184 mmol), NH4Cl (2.0 mg, 0.037 mmol), TBTU (8.86 mg, 0.0276 mmol) and DMF (1 mL) was charged with DIPEA (0.03 mL, 0.2 mmol) and allowed to stir at rt for 10 min.
Annotation: MAKESOLUTION with {4-[4-(6-amino-5-benzothiazol-2-ylpyridin-3-yl)-pyrazol-1-yl]-piperidin-1-yl}-acetic acid (10.0 mg, 0.0184 mmol) and NH4Cl (2.0 mg, 0.037 mmol) and TBTU (8.86 mg, 0.0276 mmol) and DMF (1 mL); ADD SLN; ADD DIPEA (0.03 mL, 0.2 mmol); STIR for 10 min at rt.
   -0.000 - MAKESOLUTION with {4-[4-(6-amino-5-benzothiazol-2-ylpyridin-3-yl)-pyrazol-1-yl]-piperidin-1-yl}-acetic acid (10.0 mg, 0.0184 mmol) and NH4Cl (2.0 mg, 0.037 mmol) and TBTU (8.86 mg, 0.0276 mmol) and DMF (1 mL); ADD SLN; ADD DIPEA (0.03 mL, 0.2 mmol); STIR for 10 min at rt.
  -16.384 - MAKESOLUTION with {4-[4-(6-amino-5-quinolin-2-ylpyridin-3-yl)-pyrazol-1-yl]-piperidin-1-yl}-acetic acid (10.0 mg, 0.0184 mmol) and NH4Cl (2.0 mg, 0.037 mmol) and TBTU (8.86 mg, 0.0276 mmol) and DMF (1 mL); ADD SLN; ADD DIPEA (0.03 mL, 0.2 mmol); STIR for 10 min at rt.
  -16.561 - MAKESOLUTION with-10yl-morpholine (10.0 mg, 0.0184 mmol) and NH4Cl (2.0 mg, 0.037 mmol) and TBTU (8.86 mg, 0.0276 mmol) and DMF (1 mL); ADD SLN; ADD DIPEA (0.03 mL, 0.2 mmol); STIR for 10 min at rt.
  -17.490 - MAKESOLUTION with {4-[4-(6-amino-5-benzothiazol-2-ylpyridin-3-yl)-pyrazol-1-yl]-piperidin-1-yl}-acetic acid (10.0 mg, 0.0184 mmol) and NH4Cl (2.0 mg, 0.037 mmol) and TBTU (256 mg, 0.0276 mmol) and DMF (1 mL); ADD SLN; ADD DIPEA (0.03 mL, 0.2 mmol); STIR for 10 min at rt.
  -17.568 - MAKESOLUTION with {4-[4-(6-amino-5-benzothiazol-2-ylpyridin-3-yl)-pyrazol-1-yl]-piperidin-1-yl}-acetic acid (10.0 mg, 0.0184 mmol) and NH4Cl (2.0 mg, 0.037 mmol) and TBTU (8.86 mg, 0.0276 mmol) and DMF (1 mL); ADD SLN; ADD DIPEA (0.03 mL, 10%); STIR for 10 min at rt.

A solution of 3-chloroperbenzoic acid (60.3 mg, 0.27 mmol) in dichloromethane (2 mL) at 0° C. was treated with 4-(difluoromethylsulfanyl)-7-fluoro-3H-isobenzofuran-1-one (18 mg, 0.08 mmol) and left to stir 2 days at room temperature.
Annotation: MAKESOLUTION with 3-chloroperbenzoic acid (60.3 mg, 0.27 mmol) and dichloromethane (2 mL); ADD SLN; ADD 4-(difluoromethylsulfanyl)-7-fluoro-3H-isobenzofuran-1-one (18 mg, 0.08 mmol) at 0° C; STIR for 2 days at room temperature.
   -0.000 - MAKESOLUTION with 3-chloroperbenzoic acid (60.3 mg, 0.27 mmol) and dichloromethane (2 mL); ADD SLN; ADD 4-(difluoromethylsulfanyl)-7-fluoro-3H-isobenzofuran-1-one (18 mg, 0.08 mmol) at 0° C; STIR for 2 days at room temperature.
  -16.262 - MAKESOLUTION with 3-chloroperbenzoic acid (60.3 mg, 0.27 mmol) and dichloromethane (2 mL); ADD SLN; ADD 4-(difluoromethylsulfanyl)-7-fluoro-3H-isobenzofuran-1-one (18 mg, 0.08 mmol) at 0 °C; STIR for 2 days at room temperature.
  -17.496 - MAKESOLUTION with 3-chloroperbenzoic acid (60.3 mg, 0.27 mmol) and dichloromethane (2 mL); ADD SLN; ADD 4-(difluorosilyl)-7-fluoro-3H-isobenzofuran-1-one (18 mg, 0.08 mmol) at 0° C; STIR for 2 days at room temperature.
  -17.527 - MAKESOLUTION with 3-chloroperbenzoic acid (60.3 mg, 0.27 mmol) and dichloromethane (2 mL); ADD SLN; ADD 4-(difluoromethylsulfanyl)-7-fluoro-3H-isobenzofuran-1-one (18 mg, 0.08 mmol); STIR for 2 days at room temperature.
  -22.756 - MAKESOLUTION with 3-chloroperbenzoic acid (60.3 mg, 0.27 mmol) and dichloromethane (2 mL); ADD SLN; ADD 4-(difluoromethylsulfanyl)-7-fluoro-3H-isobenzofuran-1-one (18 mg, 0.08 mmol) at 0° C; STIR for 2 days at room temperature under hydrogen.

The mixture was quenched with sodium acetate (0.074 g), stirred for 1 h and partitioned between water and ethyl acetate.
Annotation: QUENCH with sodium acetate (0.074 g); STIR for 1 h; PARTITION with water and ethyl acetate.
   -0.000 - QUENCH with sodium acetate (0.074 g); STIR for 1 h; PARTITION with water and ethyl acetate.
  -12.994 - QUENCH with sodium iodide (0.074 g); STIR for 1 h; PARTITION with water and ethyl acetate.
  -13.604 - QUENCH with sodium sulfate (0.074 g); STIR for 1 h; PARTITION with water and ethyl acetate.
  -14.724 - QUENCH with sodium carbonate (0.074 g); STIR for 1 h; PARTITION with water and ethyl acetate.
  -15.751 - QUENCH with sodium chloride (0.074 g); STIR for 1 h; PARTITION with water and ethyl acetate.

After the reaction mixture has cooled, the crystalline title compound is filtered with suction and dried.
Annotation: SETTEMPERATURE room temperature; FILTER keep filtrate; DRYSOLID.
   -0.000 - SETTEMPERATURE room temperature; FILTER keep filtrate; DRYSOLUTION over unknown.
  -13.081 - SETTEMPERATURE room temperature; FILTER keep filtrate; DRYSOLID.
  -14.632 - INVALIDACTION.
  -16.364 - SETTEMPERATURE room temperature; FILTER keep precipitate; DRYSOLUTION over unknown.
  -17.864 - SETTEMPERATURE room temperature; FILTER keep filtrate; WASH with unknown.

Prepared by Procedure E and Scheme M using N-(3-{1-[5-(4-iodophenyl)-5-oxopentyl]-4-piperidinyl}phenyl)-2-methylpropanamide and 1-naphthylhydrazine hydrochloride: ESMS m/e: 656.1 (M+H)+.
Annotation: FOLLOWOTHERPROCEDURE.
   -0.000 - FOLLOWOTHERPROCEDURE.
  -15.502 - NOACTION.
  -22.697 - RECRYSTALLIZE from 1-naphthylhydrazine hydrochloride.
  -24.644 - RECRYSTALLIZE from N-(3-{1-[5-(4-iodophenyl)-5-oxopentyl]-4-piperidinyl}phenyl)-2-methylpropanamide; FOLLOWOTHERPROCEDURE.
  -28.349 - RECRYSTALLIZE from N-(3-{1-[5-(4-iodophenyl)-5-oxopentyl]-4-piperidinyl}phenyl)-2-methylpropanamide; FILTER keep filtrate.

This material was triturated with 70 mL of 5% dichloromethane in hexanes to afford 3-chloropropylsulfonylamine tert-butylcarbamate as an offwhite solid (47.2 g, 96%): 1H NMR (CDCl3) δ 1.51 (s, 9H), 2.33 (m, 2H), 3.60 (t, J=7.3 Hz, 2H), 3.68 (t, J=6.21 Hz, 2H); 13C NMR (CDCl3) δ 26.50, 27.95, 42.37, 50.40, 84.76, 149.53.
Annotation: TRITURATE with 5% dichloromethane in hexanes (70 mL); YIELD 3-chloropropylsulfonylamine tert-butylcarbamate (47.2 g, 96%).
   -0.000 - TRITURATE with 5% dichloromethane (70 mL); TRITURATE with hexanes; YIELD 3-chloropropylsulfonylamine tert-butylcarbamate (47.2 g, 96%).
  -14.305 - TRITURATE with 5% dichloromethane in hexanes (70 mL); YIELD 3-chloropropylsulfonylamine tert-butylcarbamate (47.2 g, 96%).
  -14.905 - TRITURATE with 5% dichloromethane (70 mL) dropwise; TRITURATE with hexanes; YIELD 3-chloropropylsulfonylamine tert-butylcarbamate (47.2 g, 96%).
  -16.683 - TRITURATE with 5% dichloromethane (50 mL); TRITURATE with hexanes; YIELD 3-chloropropylsulfonylamine tert-butylcarbamate (47.2 g, 96%).
  -17.940 - TRITURATE with 5% dichloromethane (70 mL); TRITURATE with hexanes; YIELD 3-chloropropylsulfonylproline tert-butylcarbamate (47.2 g, 96%).

The reaction system was neutralized with 1M hydrochloric acid at 0°C.
Annotation: PH with 1M hydrochloric acid to pH neutral at 0°C.
   -0.000 - PH with 1M hydrochloric acid to pH neutral at 0°C.
  -13.518 - PH with 1M hydrochloric acid to pH neutral.
  -15.149 - PH with 2M hydrochloric acid to pH neutral at 0°C.
  -16.913 - PH with (1M hydrochloric acid to pH neutral at 0°C.
  -17.051 - PH with 1M hydrochloric acid to pH neutral dropwise at 0°C.

The aqueous layer was further extracted with ethyl acetate (2×15 mL) and the combined organic layers were dried (MgSO4) and concentrated.
Annotation: COLLECTLAYER aqueous; EXTRACT with ethyl acetate (15 mL) 2 x; COLLECTLAYER organic; DRYSOLUTION over MgSO4; CONCENTRATE.
   -0.000 - COLLECTLAYER aqueous; EXTRACT with ethyl acetate (15 mL) 2 x; COLLECTLAYER organic; DRYSOLUTION over MgSO4; CONCENTRATE.
  -12.866 - COLLECTLAYER aqueous; EXTRACT with ethyl acetate (15 mL) 2 x; COLLECTLAYER organic; DRYSOLUTION over unknown; CONCENTRATE.
  -17.139 - COLLECTLAYER aqueous; EXTRACT with ethyl acetate (15 mL) 2 x; COLLECTLAYER organic; DRYSOLUTION over Na2; CONCENTRATE.
  -18.943 - COLLECTLAYER aqueous; EXTRACT with ethyl acetate (15 mL) 2 x; PHASESEPARATION; COLLECTLAYER organic; DRYSOLUTION over MgSO4; CONCENTRATE.
  -19.140 - COLLECTLAYER aqueous; EXTRACT with ethyl acetate (15 mL) 2 x; COLLECTLAYER organic; DRYSOLUTION over MgSO4.

The reaction mixture was stirred at 50°C for 1.5 h then allowed to cool and the resultant precipitate was collected by filtration, washing with IMS.
Annotation: STIR for 1.5 h at 50°C; SETTEMPERATURE room temperature; FILTER keep precipitate; WASH with IMS.
   -0.000 - STIR for 1.5 h at 50°C; SETTEMPERATURE room temperature; FILTER keep precipitate; WASH with IMS.
  -16.367 - STIR for 1.5 h at 50°C; SETTEMPERATURE triphenylphosphine; FILTER keep precipitate; WASH with IMS.
  -16.443 - STIR for 1.5 h at 50°C; STIR for unknown; FILTER keep precipitate; WASH with IMS.
  -16.480 - STIR for 1.5 h at50°C; SETTEMPERATURE room temperature; FILTER keep precipitate; WASH with IMS.
  -17.129 - STIR for 1.5 h at 50°C; SETTEMPERATURE room temperature; FILTER keep precipitate; WASH with amber.

The bomb was sealed and heated in an oil bath at 65° C. for 2 days.
Annotation: STIR for 2 days at 65° C.
   -0.000 - STIR for 2 days at 65° C.
  -13.568 - REFLUX for 2 days.
  -19.608 - MICROWAVE for 2 days at 65° C.
  -19.630 - ADD oil; STIR for 2 days at 65° C.
  -21.131 - STIR for 2 days at 65° C under oil.

The solution was cooled in an ice bath with stirring.
Annotation: SETTEMPERATURE 0 °C.
   -0.000 - SETTEMPERATURE 0 °C.
  -13.405 - STIR at 0 °C.
  -19.506 - SETTEMPERATURE 0 °C.
  -19.932 - SETTEMPERATURE ambient temperature.
  -21.302 - NOACTION.

After stirring 4 hours at 35° C., water (40 ml) was added to the reaction mixture which was then adjusted to pH=8 by addition of 1 M NaOH.
Annotation: STIR for 4 hours at 35° C; ADD water (40 ml); PH with 1 M NaOH to pH 8.
   -0.000 - STIR for 4 hours at 35° C; ADD water (40 ml); PH with 1 M NaOH to pH 8.
  -15.111 - ADD water (40 ml); STIR for 4 hours at 35° C; PH with 1 M NaOH to pH 8.
  -15.232 - STIR for 4 hours at 35° C; ADD water (40 ml); PH with 1 M NaOH to pH basic.
  -15.326 - STIR for 4 hours at 35° C; ADD water (40ml); PH with 1 M NaOH to pH 8.
  -15.472 - STIR for 4 hours at 35° C; ADD water (40 ml); PH with 1 M NaOH to pH 13.

The mixture was allowed to cool to −78° C. and the allowed to warm to room temperature over 1.5 h.
Annotation: SETTEMPERATURE −78° C; STIR for 1.5 h at room temperature.
   -0.000 - SETTEMPERATURE −78° C; STIR for 1.5 h at room temperature.
  -17.965 - SETTEMPERATURE −78° C; STIR for1.5 h at room temperature.
  -18.679 - SETTEMPERATURE −78 C; STIR for 1.5 h at room temperature.
  -18.955 - STIR for 1.5 h at −78° C.
  -19.654 - SETTEMPERATURE −78° C; STIR for 23 h at room temperature.

The reaction mixture was cooled, washed with ether and the aqueous phase was neutralized with aqueous ammonia solution.
Annotation: SETTEMPERATURE room temperature; WASH with ether; COLLECTLAYER aqueous; PH with aqueous ammonia solution to pH neutral.
   -0.000 - SETTEMPERATURE room temperature; WASH with ether; COLLECTLAYER aqueous; PH with aqueous ammonia solution to pH neutral.
  -14.304 - WASH with ether; COLLECTLAYER aqueous; PH with aqueous ammonia solution to pH neutral.
  -15.058 - SETTEMPERATURE room temperature; WASH with ether; WASH with aqueous ammonia solution.
  -16.286 - SETTEMPERATURE room temperature; WASH with EtOAc; COLLECTLAYER aqueous; PH with aqueous ammonia solution to pH neutral.
  -20.394 - INVALIDACTION.

This product was then purified by the silica gel column chromatography.
Annotation: PURIFY.
   -0.000 - PURIFY.
  -15.766 - FILTER.
  -18.502 - FILTER keep filtrate.
  -19.243 - RECRYSTALLIZE from unknown.
  -20.141 - FILTER keep filtrate; PURIFY.

The suspension is then stirred at room temperature for 30 minutes and poured on ice.
Annotation: STIR for 30 minutes at room temperature; ADD ice.
   -0.000 - STIR for 30 minutes at room temperature; ADD ice.
  -15.450 - STIR for 30 minutes at room temperature; ADD ice..
  -15.760 - STIR for 30 minutes at room temperature; ADD 0 °C.
  -18.220 - STIR for 30 minutes at room temperature; ADD ice).
  -25.374 - STIR for 30 minutes at room temperature; SETTEMPERATURE ice.

The solid was suction filtered to give 1.7 g of 2-[(2-cyanoethyl)[2-(1H-imidazol-1-yl)-6-methyl-4-pyrimidinyl]amino]acetamide.
Annotation: FILTER keep precipitate; YIELD 2-[(2-cyanoethyl)[2-(1H-imidazol-1-yl)-6-methyl-4-pyrimidinyl]amino]acetamide (1.7 g).
   -0.000 - FILTER keep precipitate; YIELD 2-[(2-cyanoethyl)[2-(1H-imidazol-1-yl)-6-methyl-4-pyrimidinyl]amino]acetamide (1.7 g).
  -15.407 - FILTER keep precipitate; YIELD 2-[(2-trityl)[2-(1H-imidazol-1-yl)-6-methyl-4-pyrimidinyl]amino]acetamide (1.7 g).
  -16.444 - FILTER keep precipitate; YIELD 2-[(2-cyanoethyl)[2-(1H-imidazol-1-yl)-6-methyl-4-pyrimidinyl)-1-amino]acetamide (1.7 g).
  -16.588 - FILTER keep precipitate; YIELD 2-[(2-naphthyl)[2-(1H-imidazol-1-yl)-6-methyl-4-pyrimidinyl]amino]acetamide (1.7 g).
  -26.852 - FILTER keep precipitate.

After stirring the mixture in the ice bath for 10 minutes, the mixture was stirred at room temperature for 2 hours.
Annotation: STIR for 10 minutes at 0 °C; STIR for 2 hours at room temperature.
   -0.000 - STIR for 10 minutes at 0 °C; STIR for 2 hours at room temperature.
  -17.181 - STIR for 10 minutes; STIR for 2 hours at room temperature.
  -17.845 - STIR for 10 minutes at ice; STIR for 2 hours at room temperature.
  -18.446 - STIR for 10 minutes at same temperature; STIR for 2 hours at room temperature.
  -18.734 - STIR for 10 minutes at ice °C; STIR for 2 hours at room temperature.

The reaction mixture was heated at 70° C. for 24 h whereupon it was diluted with MeOH and quenched with solid NaHCO3.
Annotation: STIR for 24 h at 70° C; ADD MeOH; QUENCH with solid NaHCO3.
   -0.000 - STIR for 24 h at 70° C; ADD MeOH; QUENCH with solid NaHCO3.
  -15.231 - STIR for 24 h at 70° C; ADD MeOH; PH with solid NaHCO3 to pH basic.
  -17.609 - STIR for 24 h at 70° C; ADD MeOH; QUENCH with solid K NaHCO3.
  -18.171 - STIR for 24 h at 70° C; ADD MeOH; QUENCH with solid palladium3.
  -21.418 - STIR for 24 h at 70° C; ADD MeOH; QUENCH with solid 4-isopropyl-N-carboxylic acid.

The resulting slurry was neutralized with 6N HCl solution and extracted with ethyl acetate.
Annotation: PH with 6N HCl solution to pH neutral; EXTRACT with ethyl acetate.
   -0.000 - PH with 6N HCl solution to pH neutral; EXTRACT with ethyl acetate.
  -15.626 - PH with normal HCl solution to pH neutral; EXTRACT with ethyl acetate.
  -17.321 - PH with6N HCl solution to pH neutral; EXTRACT with ethyl acetate.
  -17.422 - PH with 62N HCl solution to pH neutral; EXTRACT with ethyl acetate.
  -20.065 - PH with 6 normal HCl solution to pH neutral; EXTRACT with ethyl acetate.

After cooling, water (15 mL) is added and the mixture concentrated.
Annotation: SETTEMPERATURE room temperature; ADD water (15 mL); CONCENTRATE.
   -0.000 - SETTEMPERATURE room temperature; ADD water (15 mL); CONCENTRATE.
  -17.929 - SETTEMPERATURE room temperature; ADD ice water (15 mL); CONCENTRATE.
  -18.984 - SETTEMPERATURE 0 °C; ADD water (15 mL); CONCENTRATE.
  -19.664 - ADD water (15 mL); CONCENTRATE.
  -19.680 - STIR; ADD water (15 mL); CONCENTRATE.

The solution was then partitioned between ethyl acetate and saturated NH4Cl.
Annotation: PARTITION with ethyl acetate and saturated NH4Cl.
   -0.000 - PARTITION with ethyl acetate and saturated NH4Cl.
  -16.659 - PARTITION with CH acetate and saturated NH4Cl.
  -17.991 - WAIT for unknown; PARTITION with ethyl acetate and saturated NH4Cl.
  -18.155 - PARTITION with ethyl acetate and saturateddifluoro4Cl.
  -18.620 - PARTITION with ethyl acetate and saturated sodium4Cl.

The organics were combined, dried over sodium carbonate, and concentrated in vacuo.
Annotation: COLLECTLAYER organic; DRYSOLUTION over sodium carbonate; CONCENTRATE.
   -0.000 - COLLECTLAYER organic; DRYSOLUTION over sodium carbonate; CONCENTRATE.
  -15.658 - COLLECTLAYER organic; DRYSOLUTION over sodiumsulfide; CONCENTRATE.
  -18.943 - COLLECTLAYER organic; DRYSOLUTION over unknown; CONCENTRATE.
  -19.140 - COLLECTLAYER organic; DRYSOLUTION over sodium sulfate; CONCENTRATE.
  -26.169 - WAIT for sodium carbonate; CONCENTRATE.

The mixture was allowed to cool to rt and then concentrated in vacuo.
Annotation: SETTEMPERATURE rt; CONCENTRATE.
    0.000 - SETTEMPERATURE rt; CONCENTRATE.
  -22.232 - SETTEMPERATURE rt; CONCENTRATE.
  -22.233 - SETTEMPERATUREamino; CONCENTRATE.
  -22.471 - SETTEMPERATURE ambient temperature; CONCENTRATE.
  -24.072 - SETTEMPERATURE benzyl C; CONCENTRATE.

The reaction mixture was heated to 90°C and maintained at the same temperature for overnight.
Annotation: STIR for overnight at 90°C.
    0.000 - STIR for overnight at 90°C.
  -19.239 - STIR for overnight at 90°C under H.
  -19.439 - STIR for 0.58 at 90°C.
  -19.670 - STIR for overnight at 90°C under nitrogen.
  -19.877 - STIR for overnight at 90°C under vacuum.

After cooling to room temperature, the solvent was removed in vacuo.
Annotation: SETTEMPERATURE room temperature; CONCENTRATE.
    0.000 - SETTEMPERATURE room temperature; CONCENTRATE.
  -22.615 - SETTEMTEMPERATURE room temperature; CONCENTRATE.
  -25.495 - SETTEMURE room temperature; CONCENTRATE.
  -25.949 - STIR at room temperature; CONCENTRATE.
  -31.627 - SETTEMPERATURE room temperature; FILTER keep filtrate.

Prepared in 95% yield from 2,3-dichlorophenylisothiocyanate and the product of Example 203A according to the procedure described for Example 153B.
Annotation: FOLLOWOTHERPROCEDURE.
    0.000 - FOLLOWOTHERPROCEDURE.
  -19.666 - FILTER keep precipitate.
  -20.735 - FILTER keep filtrate.
  -24.955 - [(2,2-dichlorophenylisothiocyanate; WAIT for 153B.
  -25.192 - [(2,2-dichlorophenylisothiocyanate; WAIT for 203A.

The aqueous layer was extracted three times with dichloromethane, then the combined organic layer was washed with saturated aqueous sodium bicarbonate and brine.
Annotation: COLLECTLAYER aqueous; EXTRACT with dichloromethane 3 x; COLLECTLAYER organic; WASH with saturated aqueous sodium bicarbonate; WASH with brine.
    0.000 - COLLECTLAYER aqueous; EXTRACT with dichloromethane 3 x; COLLECTLAYER organic; WASH with saturated aqueous sodium bicarbonate; WASH with brine.
  -18.380 - COLLECTLAYER aqueous; EXTRACT with dichloromethane 3 x; COLLECTLAYER organic; WASH with saturated aqueous sodium bicarbonate; WASH with hydrochloride.
  -18.468 - COLLECTLAYER aqueous and dichloromethane 3 x; COLLECTLAYER organic; WASH with saturated aqueous sodium bicarbonate; WASH with brine.
  -18.771 - COLLECTLAYER aqueous for 3 x; COLLECTLAYER organic; WASH with saturated aqueous sodium bicarbonate; WASH with brine.
  -19.934 - COLLECTLAYER aqueous; EXTRACT with dichloromethane 3 x; COLLECTLAYER organic; WASH with saturated aqueous sodium bicarbonate; WASH with dimethylformamide.

After the initial exothermic reaction subsides the mixture is refluxed for 5 minutes, cooled and concentrated to dryness.
Annotation: REFLUX for 5 minutes; SETTEMPERATURE room temperature; CONCENTRATE.
    0.000 - REFLUX for 5 minutes; SETTEMPERATURE room temperature; CONCENTRATE.
  -17.557 - REFLUX for 5 minutes with unknown; SETTEMPERATURE room temperature; CONCENTRATE.
  -18.524 - REFLUX for 5 minutes /; SETTEMPERATURE room temperature; CONCENTRATE.
  -40.364 - REFLUX for 5 minutes with Dean-Stark apparatus; SETTEMPERATURE room temperature.
  -41.612 - REFLUX for 5 minutes with Dean-Stark apparatus; SETTEMPERATURE room temp.

The reaction is stirred at room temperature for 20 min, poured into water, and extracted with dichloromethane.
Annotation: STIR for 20 min at room temperature; ADD water; EXTRACT with dichloromethane.
    0.000 - STIR for 20 min at room temperature; ADD water; EXTRACT with dichloromethane.
  -20.803 - STIR for 20min at room temperature; ADD water; EXTRACT with dichloromethane.
  -21.206 - STIR for 20 min at room temperature; ADD water); EXTRACT with dichloromethane.
  -21.860 - STIR for 20 min at room temperature; ADD water; EXTRACT with DCM.
  -52.928 - STIR for 20 min at room temperature; ADD water; EXTRACT with dichloromethane 3 x

To a suspension of 5.55 g of 5-amino-2-methoxy-4-nitrobenzoic acid in 40 ml of benzene was added 40 ml of thionyl chloride, and the mixture was refluxed for 4 hours.
Annotation: MAKESOLUTION with 5-amino-2-methoxy-4-nitrobenzoic acid (5.55 g) and benzene (40 ml); ADD SLN; ADD thionyl chloride (40 ml); REFLUX for 4 hours.
    0.000 - MAKESOLUTION with 5-amino-2-methoxy-4-nitrobenzoic acid (5.55 g) and benzene (40 ml); ADD SLN; ADD thionyl chloride (40 ml); REFLUX for 4 hours.
  -17.975 - MAKESOLUTION with 5-amino-2-methoxy-4-nitrobenzoic acid (5.55 g) and cyclohexane (40 ml); ADD SLN; ADD thionyl chloride (40 ml); REFLUX for 4 hours.
  -19.180 - MAKESOLUTION with 5-amino-2-methoxy-4-nitrobenzoic acid (5.55 g) and product (40 ml); ADD SLN; ADD thionyl chloride (40 ml); REFLUX for 4 hours.
  -19.571 - MAKESOLUTION with 5-amino-2-methoxy-4-nitrobenzoic acid 5.55 g) and benzene (40 ml); ADD SLN; ADD thionyl chloride (40 ml); REFLUX for 4 hours.
  -20.392 - MAKESOLUTION with)-5-amino-2-methoxy-4-nitrobenzoic acid (5.55 g) and benzene (40 ml); ADD SLN; ADD thionyl chloride (40 ml); REFLUX for 4 hours.

MS (EI): 448.1 (M+H)+.
Annotation: NOACTION.
    0.000 - NOACTION.
  -24.132 - DMSO (448.1 (M).
  -24.798 - NOACTION.
  -25.294 - DMSO (448.1 (M) NOACTION.
  -25.778 - NOACTION; NOACTION.

The reaction mixture was allowed to cool to ambient temperature and poured into H2O (250 mL).
Annotation: SETTEMPERATURE ambient temperature; ADD H2O (250 mL).
    0.000 - SETTEMPERATURE ambient temperature; ADD H2O (250 mL).
  -20.922 - SETTEMPERATURE ambient temperature; ADD H2O (500 mL).
  -21.656 - SETTEMPERATURE room temperature; ADD H2O (250 mL).
  -22.319 - SETTEMPERATURE ambient temperature; ADD H2an (250 mL).
  -22.405 - SETTEMPERATURE ambient temperature; ADD H2O (101 mL).

After the resultant mixture was stirred at room temperature for 1 hr, the mixture was neutralized with 1N hydrochloric acid and extracted with ethyl acetate.
Annotation: STIR for 1 hr at room temperature; PH with 1N hydrochloric acid to pH neutral; EXTRACT with ethyl acetate.
    0.000 - STIR for 1 hr at room temperature; PH with 1N hydrochloric acid to pH neutral; EXTRACT with ethyl acetate.
  -18.997 - STIR for 1hr at room temperature; PH with 1N hydrochloric acid to pH neutral; EXTRACT with ethyl acetate.
  -19.103 - STIR for 1 hr at room temperature; PH with 1N hydrochloric acid to pH neutral dropwise; EXTRACT with ethyl acetate.
  -19.687 - STIR for 1 hr at room temperature; PH with 2N hydrochloric acid to pH neutral; EXTRACT with ethyl acetate.
  -20.145 - STIR for 1 hr at room temperature; PH with 1N hydrochloric acid to pH neutral; EXTRACT with CH acetate.

1H NMR (500 MHz, CD3OD) δ 8.45 - 8.44 (d, J = 2.0, 1H), 8.43 (s, 1H), 8.10 - 8.09 (d, J = 1.5, 1H), 8.09 - 8.06 (dd, J = 7.8, 1.7, 1H), 8.02 - 7.97 (m, 1H), 7.71 - 7.68 (d, J = 7.9, 1H), 7.41 - 7.39 (m, 1H), 7.39 - 7.37 (m, 1H), 2.88 (s, 3H).
Annotation: NOACTION.
    0.000 - NOACTION.
  -17.720 - WAIT for unknown.
  -19.160 - PURIFY.
  -22.135 - WAIT for 1H.
  -22.503 - TRITURATE with CD3OD.

This material was obtained as described in example 34 from the opposite enantiomer (3S,4R)-4-amino-piperidine-1,3-dicarboxylic acid 1-tert-butyl ester 3-methyl ester, thiazolidine and 2-(2-bromo-ethyl)-pyridine (synthesized according to Synthesis, 5, 1987, 452-455).
Annotation: FOLLOWOTHERPROCEDURE.
    0.000 - FOLLOWOTHERPROCEDURE.
  -24.826 - FILTER keep precipitate.
  -25.579 - RECRYSTALLIZE from opite; FOLLOWOTHERPROCEDURE.
  -26.234 - RECRYSTALLIZE from 1-tert-butyl ester 3-methyl ester; FOLLOWOTHERPROCEDURE.
  -27.840 - RECRYSTALLIZE from 1-tert-butyl ester 3-methyl ester.

1H NMR (400 MHz; CDCl3) δ: 0.84 (3H, t, J 7 Hz), 1.15-1.38 (5H, m), 1.65 (1 H, m), 1.75 (1 H, m), 1.84 (1 H, m), 2.04 (1 H, m), 2.38 (3H, s), 3.38 (1 H, m).
Annotation: NOACTION.
    0.000 - NOACTION.
  -18.760 - NOACTION; NOACTION.
  -23.549 - NOACTION; WASH with 1 H.
  -25.731 - NOACTION; TRITURATE with 1 H.
  -27.855 - PURIFY.

Water was added to the reaction mixture, and the mixture was neutralized with 2N hydrochloric acid and extracted with ethyl acetate.
Annotation: ADD Water; PH with 2N hydrochloric acid to pH neutral; EXTRACT with ethyl acetate.
    0.000 - ADD Water; PH with 2N hydrochloric acid to pH neutral; EXTRACT with ethyl acetate.
  -19.111 - ADD Water; WASH with 2N hydrochloric acid; EXTRACT with ethyl acetate.
  -19.471 - ADD Water; PH with 2 N hydrochloric acid to pH neutral; EXTRACT with ethyl acetate.
  -19.936 - ADD 3N hydrochloric acid; EXTRACT with ethyl acetate.
  -20.242 - ADD Water; PH with 2N hydrochloric acid to pH neutral; EXTRACT with CH acetate.

The reaction mixture was left to warm to room temperature for 48 hours.
Annotation: STIR for 48 hours at room temperature.
    0.000 - STIR for 48 hours at room temperature.
  -19.791 - WAIT for 48 hours at room temperature.
  -20.975 - STIR for 48 hours at room temperature under hydrogen.
  -21.415 - STIR for 48 hours' at room temperature.
  -36.206 - SETTEMPERATURE room temperature; STIR for 48 hours.

The title compound was prepared in a manner analogous to Example 15 utilizing Intermediate 17 and 2-chloro-benzooxazole.
Annotation: FOLLOWOTHERPROCEDURE.
    0.000 - FOLLOWOTHERPROCEDURE.
  -25.383 - FOLLOWPROCEDURE.
  -26.300 - FOLLOWOTHERPROCEDURE andPROCEDURE.
  -27.409 - FOLLOWOTHERPROCEDURE-PROCEDURE.
  -28.216 - FOLLOWOTHERPROCEDURE[1,4]PROCEDURE.

1H NMR (CDCl3, 300 MHz): δ7.40-7.29 (m, 5H), 5.23-5.09 (m, 2H), 4.56-4.52 (m, 2H), 4.11-4.04 (m, 1H), 3.69 (s, 3H), 3.45-3.42 (m, 1H), 3.22-3.12 (m, 1H), 2.27-2.10 (m, 1H), 1.96 (m, 1H), 1.47 (s, 9H) ppm.
Annotation: NOACTION.
    0.000 - NOACTION.
  -23.226 - NOACTION; NOACTION.
  -23.257 - PURIFY.
  -25.854 - FOLLOWOTHERPROCEDURE.
  -27.003 - TRITURATE with CDCl3.

The mixture was stirred at the same temperature for additional 60 minutes and it was then allowed to cool down to room temperature.
Annotation: STIR for 60 minutes at same temperature; SETTEMPERATURE room temperature.
    0.000 - STIR for 60 minutes at same temperature; SETTEMPERATURE room temperature.
  -19.178 - WAIT for 60 minutes; SETTEMPERATURE room temperature.
  -19.340 - STIR for 60 minutes at same temperature; WAIT for unknown at room temperature.
  -19.614 - WAIT for 60 minutes at same temperature; SETTEMPERATURE room temperature.
  -23.694 - STIR for 60 minutes at same temperature; SETTEMPERATURE room temperature. temperature.

1H NMR (DMSO-d6) 7.18 (1H, t), 6.83 (1H, d), 6.78 (1H, d), 4.07 (2H, s), 4.02 (2H, s), 3.78 (3H, s).
Annotation: NOACTION.
    0.000 - NOACTION.
  -20.362 - NOACTION; NOACTION.
  -23.050 - PURIFY.
  -23.528 - NOACTION; WASH with DMSO-d6.
  -26.550 - TRITURATE with DMSO-d6.

The reaction mixture was stirred for 3 hours, and then 300 ml of water was added.
Annotation: STIR for 3 hours; ADD water (300 ml).
    0.000 - STIR for 3 hours; ADD water (300 ml).
  -19.844 - STIR for three hours; ADD water (300 ml).
  -21.313 - STIR for 3 hours at room temperature; ADD water (300 ml).
  -22.767 - STIR for 3 hours; ADD water (18 ml).
  -22.873 - STIR for 3 hours; ADD water 300 ml).

The reaction was allowed to stir at room temperature for 92 hours and the mixture was poured into 2M aqueous hydrochloric acid (85ml) then diluted with water (170ml).
Annotation: STIR for 92 hours at room temperature; ADD 2M aqueous hydrochloric acid (85ml); ADD water (170ml).
    0.000 - STIR for 92 hours at room temperature; ADD 2M aqueous hydrochloric acid (85ml); ADD water (170ml).
  -17.935 - STIR for (92 hours at room temperature; ADD 2M aqueous hydrochloric acid (85ml); ADD water (170ml).
  -18.428 - STIR for 92 hours at room temperature; ADD 2M aqueous hydrogen acid (85ml); ADD water (170ml).
  -19.034 - STIR for 92 hours at room temperature; ADD 2M aqueous hydrochloric acid (85ml); ADD water 170ml).
  -19.034 - STIR for 92 hours at room temperature; ADD 2M tetrabutyl hydrochloric acid (85ml); ADD water (170ml).

The combined organic layers were washed with brine, dried over sodium sulfate, filtered, and concentrated to yield 2.98 g of N-{2-[4-amino-7-[(6-aminohexyl)oxy]-2-(ethoxymethyl)-1H-imidazo[4,5-c]quinolin-1-yl]-1,1-dimethylethyl}-N-isopropylurea as a dark orange solid.
Annotation: COLLECTLAYER organic; WASH with brine; DRYSOLUTION over sodium sulfate; FILTER keep filtrate; CONCENTRATE; YIELD N-{2-[4-amino-7-[(6-aminohexyl)oxy]-2-(ethoxymethyl)-1H-imidazo[4,5-c]quinolin-1-yl]-1,1-dimethylethyl}-N-isopropylurea (2.98 g).
    0.000 - COLLECTLAYER organic; WASH with brine; DRYSOLUTION over sodium sulfate; FILTER keep filtrate; CONCENTRATE; YIELD N-{2-[4-amino-7-[(6-aminohexyl)oxy]-2-(ethoxymethyl)-1H-imidazo[4,5-c]quinolin-1-yl]-1,1-dimethylethyl}-N-isopropylurea (2.98 g).
  -16.221 - COLLECTLAYER organic; WASH with brine; DRYSOLUTION over sodium sulfate; FILTER keep filtrate; CONCENTRATE; YIELD N-{2-[4-amino-7-[(6-aminohexyl)oxy]-2-(ethoxymethyl)-1H-imidazo[4,5-c]quinolin-1-yl]-1,1-dimethylethyl}-N-isopropylurea (0.052 g).
  -16.443 - COLLECTLAYER organic; WASH with brine; DRYSOLUTION over sodium sulfate; FILTER keep filtrate; CONCENTRATE; YIELD N-{2-[4-amino-7-[(6-aminohexyl)-6-oxy]-2-(ethoxymethyl)-1H-imidazo[4,5-c]quinolin-1-yl]-1,1-dimethylethyl}-N-isopropylurea (2.98 g).
  -16.726 - COLLECTLAYER organic; WASH with brine; DRYSOLUTION over sodium sulfate; FILTER keep filtrate; CONCENTRATE; YIELD N-{7-amino-7-[(6-aminohexyl)oxy]-2-(ethoxymethyl)-1H-imidazo[4,5-c]quinolin-1-yl]-1,1-dimethylethyl}-N-isopropylurea (2.98 g).
  -16.796 - COLLECTLAYER organic; WASH with brine; DRYSOLUTION over sodium sulfate; FILTER keep filtrate; CONCENTRATE; YIELD N-{2-[4-amino-7-[(6-aminomethoxybenzyl)oxy]-2-(ethoxymethyl)-1H-imidazo[4,5-c]quinolin-1-yl]-1,1-dimethylethyl}-N-isopropylurea (2.98 g).

After the reaction is completed it was cooled to room temperature and extracted with ethyl acetate.
Annotation: SETTEMPERATURE room temperature; EXTRACT with ethyl acetate.
    0.000 - SETTEMPERATURE room temperature; EXTRACT with ethyl acetate.
  -21.250 - SETTEMPERATURE room temperature; EXTRACT with CH acetate.
  -23.718 - STIR at room temperature; EXTRACT with ethyl acetate.
  -23.856 - unknown at room temperature; EXTRACT with ethyl acetate.
  -23.901 - SETTEMPERATURE room temperature; EXTRACT with ethyl)-3-(.

The reaction was allowed to warm to room temperature and stirred for 1 hour.
Annotation: SETTEMPERATURE room temperature; STIR for 1 hour.
    0.000 - SETTEMPERATURE room temperature; STIR for 1 hour.
  -19.164 - INVALIDACTION.
  -20.571 - SETTEMPERATURE room temperature; STIR for 1 hour.
  -20.959 - STIR for 1 hour at room temperature.
  -21.471 - WAIT for 1 hour at room temperature.

1H NMR (500 MHz, DMSO-d6) δ ppm 12.15 (1H, s), 8.47 (1H, d, J=8.24 Hz), 8.19 (1H, s), 8.04 (1H, s), 7.65 (1H, dd, J=8.24, 1.53 Hz), 3.63-3.72 (4H, m), 2.87-3.02 (5H, m).
Annotation: NOACTION.
    0.000 - NOACTION.
  -20.302 - PURIFY.
  -21.255 - NOACTION; NOACTION.
  -24.808 - WAIT for unknown.
  -27.397 - WAIT for 1H.

The organic layer was washed with a saturated sodium chloride aqueous solution and dried over anhydrous sodium sulfate.
Annotation: COLLECTLAYER organic; WASH with saturated sodium chloride aqueous solution; DRYSOLUTION over anhydrous sodium sulfate.
    0.000 - COLLECTLAYER organic; WASH with saturated sodium chloride aqueous solution; DRYSOLUTION over anhydrous sodium sulfate.
  -17.801 - COLLECTLAYER aqueous; WASH with saturated sodium chloride aqueous solution; DRYSOLUTION over anhydrous sodium sulfate.
  -20.607 - COLLECTLAYER organic; WASH with saturated sodium chloride aqueous solution; DRYSOLUTION over anhydrous hydrochloric acid.
  -20.820 - COLLECTLAYER organic; WASH with saturated sodium chloride solid aqueous solution; DRYSOLUTION over anhydrous sodium sulfate.
  -20.905 - COLLECTLAYER organic; WASH with saturated sodium chloride solid; DRYSOLUTION over anhydrous sodium sulfate.

The organic layer was dried over Na2SO4 and evaporated to dryness.
Annotation: COLLECTLAYER organic; DRYSOLUTION over Na2SO4; CONCENTRATE.
    0.000 - COLLECTLAYER organic; DRYSOLUTION over Na2SO4; CONCENTRATE.
  -20.893 - COLLECTLAYER organic; DRYSOLUTION over unknown; CONCENTRATE.
  -21.161 - COLLECTLAYER aqueous; DRYSOLUTION over Na2SO4; CONCENTRATE.
  -21.253 - PHASESEPARATION; COLLECTLAYER organic; DRYSOLUTION over Na2SO4; CONCENTRATE.
  -22.577 - COLLECTLAYER organic; DRYSOLUTION over Na2SO4.

The reaction mixture was allowed to cool to RT and treated with H2O (10 mL).
Annotation: SETTEMPERATURE RT; ADD H2O (10 mL).
    0.000 - SETTEMPERATURE RT; ADD H2O (10 mL).
  -21.033 - SETTEMPERATURE ambient temperature; ADD H2O (10 mL).
  -22.731 - SETTEMPERATURE room temperature; ADD H2O (10 mL).
  -22.957 - SETTEMPERATURE RT; ADD}2O (10 mL).
  -23.063 - SETTEMPERATURE RT; PH with H2O (10 mL) to pH neutral.

Using 4-(4-{2-[bis-(4-methoxy-benzyl)-amino]-pyrimidin-5-yl}-2-morpholin-4-yl-5,6-dihydro-pyrrolo[2,3-d]pyrimidin-7-yl)-benzoic acid (50.0 mg, 0.0758 mmol) obtained in Step A in Example 1-D-19 and N,N,N'-trimethyl-1,3-propanediamine (22.2 µl, 0.152 mmol) instead of 3-(aminomethyl)pyridine, amidation was conducted in the same manner as Step B in Example 1-D-19, to obtain a crude product of 4-[4-{2-[bis-(4-methoxy-benzyl)-amino]-pyrimidin-5-yl}-2-morpholin-4-yl-5,6-dihydro-pyrrolo[2,3-d]pyrimidin-7-yl]- N-(3-dimethylamino-propyl)-N-methyl-benzamide as a yellow liquid (37.5 mg), and then the PMB groups were removed according to the above Deprotection method 2, to obtain the desired compound (D-92) as a yellow powder (25.5 mg, 65%).
Annotation: FOLLOWOTHERPROCEDURE.
    0.000 - FOLLOWOTHERPROCEDURE.
  -22.050 - INVALIDACTION.
  -23.201 - FOLLOWOTHERPROCEDURE; YIELD desired compoundPROCEDURE.
  -24.484 - FOLLOWOTHERPROCEDURE; YIELD desired compound (25.5 mg, 65%).
  -24.802 - FOLLOWOTHERPROCEDURE; YIELDPROCEDURE.

The mixture was then treated with 2-amino-6-chloropyridine (86 mg, 0.67 mmol).
Annotation: ADD 2-amino-6-chloropyridine (86 mg, 0.67 mmol).
    0.000 - ADD 2-amino-6-chloropyridine (86 mg, 0.67 mmol).
  -16.966 - ADD 2-amino-6-chloropyridine (96 mg, 0.67 mmol).
  -19.353 - ADD 2-amino-6-chloropyridine (86[2,3- mg, 0.67 mmol).
  -19.410 - ADD 2-amino-6-chloropyridine 86 (86 mg, 0.67 mmol).
  -20.040 - ADD 2-amino-6-chloropyridine (86 mg,-6- mmol).

The solvent was removed under high vacuum.
Annotation: CONCENTRATE.
    0.000 - CONCENTRATE.
  -19.005 - PURIFY.
  -20.485 - CONCENTRATE; DRYSOLID under vacuum.
  -21.416 - CONCENTRATE under vacuum.
  -30.839 - WAIT for unknown.

The mixture was left to boil at reflux overnight, then evaporated and the residue was taken up in methylene chloride.
Annotation: REFLUX for overnight; CONCENTRATE; ADD methylene chloride.
    0.000 - REFLUX for overnight; CONCENTRATE; ADD methylene chloride.
  -17.040 - REFLUX for overnight; CONCENTRATE; ADDmethylene chloride.
  -17.914 - REFLUX for overnight; CONCENTRATE; ADD methanol.
  -18.707 - NOACTION.
  -19.578 - REFLUX for overnight; CONCENTRATE; ADD DCM chloride.

Next, 2-methyl-2-propen-1-ol (19 mg) was added thereto, and the mixture was further stirred with heating under reflux for 3 hr.
Annotation: ADD 2-methyl-2-propen-1-ol (19 mg); REFLUX for 3 hr.
    0.000 - ADD 2-methyl-2-propen-1-ol (19 mg); REFLUX for 3 hr.
  -18.207 - ADD 3-(3-methyl-2-propen-1-ol (19 mg); REFLUX for 3 hr.
  -19.021 - ADD 2-methyl-2-propen-1-ol (19 mg); REFLUX for three hr.
  -19.273 - ADD 2-methyl-2-hyd-1-ol (19 mg); REFLUX for 3 hr.
  -19.486 - ADD 2-methyl-2-isopropyl-1-ol (19 mg); REFLUX for 3 hr.

It is washed with saturated NaHCO3 solution and saturated NaCl solution.
Annotation: WASH with saturated NaHCO3 solution; WASH with saturated NaCl solution.
    0.000 - WASH with saturated NaHCO3 solution; WASH with saturated NaCl solution.
  -17.540 - WASH with saturated NaHCO03 solution; WASH with saturated NaCl solution.
  -18.727 - WASH with saturatedoxetan3 solution; WASH with saturated NaCl solution.
  -18.953 - WASH with NaHCO3 solution; WASH with saturated NaCl solution.
  -34.636 - COLLECTLAYER organic; WASH with saturated NaHCO3 solution; WASH with saturated NaCl.

MS: 632.0, (M+Na)+.
Annotation: NOACTION.
    0.000 - NOACTION.
  -26.852 - NOACTION; NOACTION.
  -27.231 - DMSO NOACTION.
  -27.852 - NOZE from NOACTION.
  -27.917 - WAIT for 632.0.

After 12 h the reaction mixture was quenched with water and extracted with ethyl acetate.
Annotation: WAIT for 12 h; QUENCH with water; EXTRACT with ethyl acetate.
    0.000 - WAIT for 12 h; QUENCH with water; EXTRACT with ethyl acetate.
  -21.152 - STIR for 12 h; QUENCH with water; EXTRACT with ethyl acetate.
  -21.526 - PURIFY; QUENCH with water; EXTRACT with ethyl acetate.
  -21.832 - en 12 h; QUENCH with water; EXTRACT with ethyl acetate.
  -21.967 - WAIT for 6 h; QUENCH with water; EXTRACT with ethyl acetate.

The reaction mixture is stirred for 1 h at −78° C. and then allowed to warmed to room temperature.
Annotation: STIR for 1 h at −78° C; SETTEMPERATURE room temperature.
    0.000 - STIR for 1 h at −78° C; SETTEMPERATURE room temperature.
  -20.990 - STIR for 1 h at −78° C.; SETTEMPERATURE room temperature.
  -21.488 - STIR for 1 h at −78° C; WAIT for unknown at room temperature.
  -21.662 - STIR for 1 h at −78° C; STIR for unknown at room temperature.
  -22.334 - STIR for (1 h at −78° C; SETTEMPERATURE room temperature.

The mixture was poured into ice-water.
Annotation: ADD ice-water.
    0.000 - ADD ice-water.
  -15.794 - ADD 0 °C.
  -16.994 - ADD at 0 °C.
  -18.103 - ADD ( ice-water.
  -18.659 - ADD ice at 0 °C.

The solution was left to stir overnight at room temperature, then diluted with CH2Cl2 (20 mL) and washed with water (3×10 mL) with back-extraction.
Annotation: INVALIDACTION.
    0.000 - STIR for overnight at room temperature; ADD CH2Cl2 (20 mL); WASH with water (10 mL) 3 x.
  -14.938 - STIR for overnight at room temperature; ADD CH2Cl2 (20 mL); WASH with water (10 mL).
  -17.389 - WAIT for overnight at room temperature; ADD CH2Cl2 (20 mL); WASH with water (10 mL) 3 x.
  -17.501 - ADD CH2Cl2 (20 mL); WASH with water (10 mL) 3 x.
  -18.048 - STIR for overnight at room temperature; ADD CH2Cl2 (20 mL); WASH with water (10 mL3) 3 x.

Cryst. Lig.
Annotation: NOACTION.
    0.000 - NOACTION.
  -24.286 - NOACTION; NOACTION.
  -24.380 - WAIT for unknown.
  -27.479 - NOZE from Cr.
  -28.472 - NOZE from Cr NOACTION.

1H NMR (400 MHz, CDCl3) δppm: 7.38-7.33 (m, 5H), 5.15 (s, 2H), 3.76 (m, 4H), 3.71-3.47 (m, 2H), 3.45-3.33 (m, 1H), 3.18-3.07 (m, 1H), 2.66-2.38 (m, 7H), 2.12-1.99 (m, 1H), 1.75-1.56 (m, 1H).
Annotation: NOACTION.
    0.000 - NOACTION.
  -22.023 - NOACTION; NOACTION.
  -22.519 - WAIT for unknown.
  -26.377 - FOLLOWOTHERPROCEDURE.
  -27.773 - NOACTION; WASH with CDCl3.

Prepared from (4-iodo-2-nitro-phenyl)-carbamic acid tert.-butyl ester (Example A1), bis(pinacolato)diboron and 3-bromopyridine according to the general procedure C.
Annotation: FOLLOWOTHERPROCEDURE.
    0.000 - FOLLOWOTHERPROCEDURE.
  -23.304 - RECRYSTALLIZE from (4-iodo-2-nitro-phenyl)-carbamic acid tert.-butyl ester.
  -23.522 - [(2,2-dimethyl-2-nitro-phenyl)-carbamic acid tert.-butyl ester; FOLLOWOTHERPROCEDURE.
  -25.371 - -7-( FOLLOWOTHERPROCEDURE.
  -30.250 - [(2,2-dimethyl-2-nitro-phenyl)-carbamic acid tert.-butyl ester and bis(pinacolato)diboron and 3-bromopyridine.

The title compound was prepared using a procedure similar to that of 4-fluoro-N-(1-hydroxy-3,3-dimethyl-1,3-dihydro-benzo[c][1,2]oxaborol-6-yl-2-trifluoromethyl benzamide with acetyl chloride replacing 2-trifluoromethyl-4-fluorobenzoyl chloride.
Annotation: FOLLOWOTHERPROCEDURE.
    0.000 - FOLLOWOTHERPROCEDURE.
  -25.804 - FOLLOWPROCEDURE.
  -27.475 - FOLLOWOTHERPROCEDURE andPROCEDURE.
  -28.724 - FOLLOWOTHERPROCEDURE underPROCEDURE.
  -31.259 - FOLLOWOTHERPROCEDURE;OTHERPROCEDURE.

The resulting mixture is poured into iced water and extracted with dichloromethane.
Annotation: ADD iced water; EXTRACT with dichloromethane.
    0.000 - ADD iced water; EXTRACT with dichloromethane.
  -18.833 - ADD water; EXTRACT with dichloromethane.
  -19.874 - ADD icef water; EXTRACT with dichloromethane.
  -19.949 - ADD tert-d water; EXTRACT with dichloromethane.
  -20.713 - ADD iced water; EXTRACT with dichloromethane 3 x.

The compound 91 (white solid) is prepared from the triazine 2e and from 4-(2,5-dichlorophenoxy)piperidine (obtained as under the preparative methods of intermediate 8a) according to the synthesis method 1 in toluene.
Annotation: FOLLOWOTHERPROCEDURE.
    0.000 - FOLLOWOTHERPROCEDURE.
  -25.469 - PARTITION with triazine 2e and 4-(2,5-dichlorophenoxy)piperidine; FOLLOWOTHERPROCEDURE.
  -25.553 - FOLLOWPROCEDURE.
  -26.456 - 2-[dicyclobutyl-1- FOLLOWOTHERPROCEDURE.
  -33.344 - PARTITION with triazine 2e and 4-(2,5-dichlorophenoxy)piperidine.

After 2 h, the slurry was filtered.
Annotation: WAIT for 2 h; FILTER.
    0.000 - WAIT for 2 h; FILTER.
  -16.688 - WAIT for 2 h; FILTER keep precipitate.
  -18.159 - WAIT for 2 h; FILTER keep filtrate.
  -22.721 - FILTER keep filtrate.
  -23.434 - WAIT for around 2 h; FILTER.

Prepared as described in Example 9, starting from acenaphthen-1-ylcarboxylic acid and 4-(2,3-dihydro-5-methoxybenzofuran-6-yl)piperazine.
Annotation: FOLLOWOTHERPROCEDURE.
    0.000 - FOLLOWOTHERPROCEDURE.
  -26.356 - FOLLOWPROCEDURE.
  -26.881 - FOLLOWOTHERPROCEDURE andPROCEDURE.
  -28.342 - FOLLOWOTHERPROCEDURE-PROCEDURE.
  -28.525 - FOLLOWOTHERPROCEDURE fromPROCEDURE.

The resulting content was maintained at −78° C. for 3 hours and slowly warmed up to RT overnight.
Annotation: STIR for 3 hours at −78° C; STIR for overnight at RT.
    0.000 - STIR for 3 hours at −78° C; STIR for overnight at RT.
  -18.461 - WAIT for 3 hours at −78° C; STIR for overnight at RT.
  -18.856 - STIR for 3 hours at −78° C; STIR for overnight at RT to RT.
  -20.582 - STIR for three hours at −78° C; STIR for overnight at RT.
  -21.065 - STIR for 3 hours at −78° C; STIR for overnight at RT under ice.

MS (ESI+) m/z 826 (M+H)+.
Annotation: NOACTION.
    0.000 - NOACTION.
  -21.223 - NOACTION.
  -24.801 - NOACTION; NOACTION.
  -25.679 - WAIT for unknown.
  -25.886 - M NOACTION.

The required product was prepared according to Procedure E, above, using Compound 21 and dimethylcarbamyl chloride.
Annotation: FOLLOWOTHERPROCEDURE.
    0.000 - FOLLOWOTHERPROCEDURE.
  -26.443 - FOLLOWPROCEDURE.
  -26.847 - FOLLOWOTHERPROCEDURE andPROCEDURE.
  -27.735 - WAIT for 21 and dimethylcarbamyl chloride.
  -27.921 - FOLLOWOTHERPROCEDURE;OTHERPROCEDURE.

The resulting solution was stirred for an hour and then volatilites were removed under vacuum.
Annotation: STIR for 1 hour; CONCENTRATE.
    0.000 - STIR for an hour; CONCENTRATE.
  -20.499 - STIR for an hour; FILTER keep filtrate.
  -21.231 - STIR forZ hour; CONCENTRATE.
  -21.659 - STIR for an hour at room temperature; CONCENTRATE.
  -23.430 - ADD an hour; CONCENTRATE.

The reaction mixture was diluted with dichloromethane (30 mL) and washed with water (100 mL×3).
Annotation: ADD dichloromethane (30 mL); WASH with water (100 mL) 3 x.
    0.000 - ADD dichloromethane (30 mL); WASH with water (100 mL) 3 x.
  -18.712 - ADD dichloromethane (30 mL); WASH with water (100 mL3) 3 x.
  -19.386 - ADD dichloromethane (30 mL); WASH with water (100 mL) 2 x.
  -20.615 - ADD dichloromethane (30 mL); WASH with water (100 mL).
  -23.678 - ADD dichloromethane (30 mL); WASH with water (100 mL) 3 x

The organic fractions were combined then washed 3 times with 7 mL of brine.
Annotation: COLLECTLAYER organic; WASH with brine (7 mL) 3 x.
    0.000 - COLLECTLAYER organic; WASH with brine (7 mL) 3 x.
  -15.807 - COLLECTLAYER aqueous; WASH with brine (7 mL) 3 x.
  -18.651 - WASH with brine (7 mL) 3 x.
  -19.762 - COLLECTLAYER organic; WASH with water (7 mL) 3 x.
  -20.835 - COLLECTLAYER organic; WASH with brine 7 x.

The organic phase was washed with brine, dried over Na2SO4, filtered, and concentrated.
Annotation: COLLECTLAYER organic; WASH with brine; DRYSOLUTION over Na2SO4; FILTER keep filtrate; CONCENTRATE.
    0.000 - COLLECTLAYER organic; WASH with brine; DRYSOLUTION over Na2SO4; FILTER keep filtrate; CONCENTRATE.
  -18.327 - COLLECTLAYER organic; WASH with brine; DRYSOLUTION over unknown; FILTER keep filtrate; CONCENTRATE.
  -19.708 - COLLECTLAYER aqueous; WASH with brine; DRYSOLUTION over Na2SO4; FILTER keep filtrate; CONCENTRATE.
  -19.775 - COLLECTLAYER organic; WASH with-9H with brine; DRYSOLUTION over Na2SO4; FILTER keep filtrate; CONCENTRATE.
  -21.699 - COLLECTLAYER organic; WASH with brine; DRYSOLUTION over Na2SO44; FILTER keep filtrate; CONCENTRATE.

After stirring at room temperature overnight, the reaction mixture was neutralized with 1N hydrochloric acid, and concentrated under reduced pressure.
Annotation: STIR for overnight at room temperature; PH with 1N hydrochloric acid to pH neutral; CONCENTRATE.
    0.000 - STIR for overnight at room temperature; PH with 1N hydrochloric acid to pH neutral; CONCENTRATE.
  -19.000 - STIR for overnight at room temperature; PH with 1 N hydrochloric acid to pH neutral; CONCENTRATE.
  -19.660 - STIR for overnight at room temperature; PH with 1N-[[ hydrochloric acid to pH neutral; CONCENTRATE.
  -20.266 - STIR for overnight at room temperature; PH with (1N hydrochloric acid to pH neutral; CONCENTRATE.
  -22.232 - STIR for overnight at room temperature; PH with 1N hydrochloric acid to pH acidic; CONCENTRATE.

MS (−APCI) m/z 496.0 (M−H)−.
Annotation: NOACTION.
    0.000 - NOACTION.
  -23.133 - PURIFY.
  -23.350 - WAIT for unknown.
  -30.184 - WAIT for two.
  -31.329 - OTHERLAN

The mixture was filtered through Celite and the layers were separated.
Annotation: FILTER keep filtrate; PHASESEPARATION.
    0.000 - FILTER keep filtrate; PHASESEPARATION.
  -18.106 - FILTER keep filtrate; FILTER.
  -18.693 - FILTER keep filtrate; WAIT for unknown.
  -21.651 - PHASESEPARATION.
  -37.651 - FILTER keep filtrate; WAIT for.

Methyl cis-5-cyclohexylpiperidine-3-carboxylate was used instead of (5)-3-(tert-butoxycarbonylamino)piperidine, and 2-[(2-chloro-6-methylpyrimidin-4-yl)amino]-1,3-thiazole-5-carbonitrile prepared in Referential Example 5 was used instead of 2-chloro-6-methyl-N-(1H-pyrazol-5-yl)pyrimidin-4-amine in Example 1.
Annotation: FOLLOWOTHERPROCEDURE.
    0.000 - FOLLOWOTHERPROCEDURE.
  -20.173 - NOACTION.
  -20.246 - PH with Methyl cis-5-cyclohexylpiperidine-3-carboxylate to pH neutral; FOLLOWOTHERPROCEDURE.
  -22.889 - PH with Methyl cis-5-cyclohexylpiperidine-3-carboxylate to pH 7; FOLLOWOTHERPROCEDURE.
  -23.186 - PH with Methyl cis-5-cyclohexylpiperidine-3-carboxylate to pH neutral.

The filtrate and the washes were combined, and the solvent was distilled off under reduced pressure.
Annotation: COLLECTLAYER organic; CONCENTRATE.
    0.000 - COLLECTLAYER organic; CONCENTRATE.
  -16.052 - COLLECTLAYER organic; PURIFY.
  -17.158 - FILTER keep filtrate; CONCENTRATE.
  -20.581 - CONCENTRATE.
  -21.491 - WASH with unknown; CONCENTRATE.

The residue was dissolved in ethyl acetate and washed with saturated aqueous sodium chloride solution, dried (magnesium sulfate), filtered, and concentrated In vacuo to give 0.41 g (88%) of the title compound as an off-white solid.
Annotation: ADD ethyl acetate; WASH with saturated aqueous sodium chloride solution; DRYSOLUTION over magnesium sulfate; FILTER keep filtrate; CONCENTRATE; YIELD title compound (0.41 g, 88%).
    0.000 - ADD ethyl acetate; WASH with saturated aqueous sodium chloride solution; DRYSOLUTION over magnesium sulfate; FILTER keep filtrate; CONCENTRATE; YIELD title compound (0.41 g, 88%).
  -16.322 - ADD ethyl acetate; WASH with saturated aqueous sodium chloride solution; DRYSOLUTION over unknown; FILTER keep filtrate; CONCENTRATE; YIELD title compound (0.41 g, 88%).
  -17.138 - ADD ethyl acetate; WASH with saturated aqueous sodium chloride solution; DRYSOLUTION over magnesium sulfate; FILTER keep filtrate; CONCENTRATE.
  -17.753 - ADD ethyl acetate; WASH with saturated aqueous sodium chloride solution; WASH with magnesium sulfate; FILTER keep filtrate; CONCENTRATE; YIELD title compound (0.41 g, 88%).
  -20.629 - ADD ethyl acetate; WASH with saturated aqueous sodium chloride solution; DRYSOLUTION over magnesium sulfate; FILTER keep filtrate; CONCENTRATE; YIELD white solid (0.41 g, 88%).

ESI (LC-MS positive mode) m/z 509 (M+H)+
Annotation: NOACTION.
    0.000 - NOACTION.
  -19.623 - WAIT for unknown.
  -23.027 - NOACTION; NOACTION.
  -23.188 - PURIFY.
  -24.486 - WAIT for NOACTION.

The mixture thus obtained is directly used in the next step.
Annotation: NOACTION.
    0.000 - NOACTION.
  -19.821 - WAIT for unknown.
  -20.452 - STIR for unknown.
  -20.520 - YIELD unknown.
  -29.198 - SETTEMPERATURE RT.

The reaction mixture was partitioned between water and DCM.
Annotation: PARTITION with water and DCM.
    0.000 - PARTITION with water and DCM.
  -17.899 - PARTITION with water and water.
  -19.545 - PARTITION with water and methanol.
  -20.957 - PARTITION with nitrogen for unknown.
  -24.020 - PURIFY.

After 3 h, the mixture was cooled to RT and filtered.
Annotation: WAIT for 3 h; SETTEMPERATURE RT; FILTER.
    0.000 - WAIT for 3 h; SETTEMPERATURE RT; FILTER.
  -20.135 - WAIT for 3 h; SETTEMPERATURE RT; FILTER keep precipitate.
  -20.907 - WAIT for 3 h; SETTEMPERATURE RT; FILTER keep filtrate.
  -21.154 - STIR for 3 h; SETTEMPERATURE RT; FILTER.
  -21.726 - WAIT for 3 h; SETTEMPERATUREfluorophenyl; FILTER.

1H NMR (CDCl3): 8.07 (d, J=2.4 Hz, 1H), 7.63 (dd, J=0.9 Hz, J=8.4 Hz, 1H), 7.56-7.51 (m, 1H), 7.27-7.18 (m, 2H), 7.05-7.00 (m, 1H), 6.50 (d, J=9.3 Hz, 1H), 3.55 (s, 3H), 3.12 (s, 6H), 2.72 (s, 3H).
Annotation: NOACTION.
    0.000 - NOACTION.
  -21.662 - NOACTION; NOACTION.
  -24.164 - PURIFY.
  -24.216 - WAIT for unknown.
  -26.358 - FOLLOWOTHERPROCEDURE.

MS (EI) m/z 368 (M)+.
Annotation: NOACTION.
    0.000 - NOACTION.
  -19.715 - WAIT for unknown.
  -22.013 - NOACTION.
  -23.722 - NOACTION; NOACTION.
  -33.311 - OTHERLAN

The combined organic layers were washed with brine and dried over Na2SO4.
Annotation: COLLECTLAYER organic; WASH with brine; DRYSOLUTION over Na2SO4.
    0.000 - COLLECTLAYER organic; WASH with brine; DRYSOLUTION over Na2SO4.
  -16.562 - COLLECTLAYER organic; WASH with brine; DRYSOLUTION over unknown.
  -18.932 - COLLECTLAYER organic; WASH with-9H with brine; DRYSOLUTION over Na2SO4.
  -20.097 - COLLECTLAYER organic; WASH with brine; DRYSOLID for Na2SO4.
  -20.838 - COLLECTLAYER aqueous; WASH with brine; DRYSOLUTION over Na2SO4.

The mixture was allowed to cool down and was concentrated to dryness.
Annotation: SETTEMPERATURE room temperature; CONCENTRATE.
    0.000 - SETTEMPERATURE room temperature; CONCENTRATE.
  -17.741 - SETTEMPERATURE unknown; CONCENTRATE.
  -18.396 - SETTEMPERATURE 100 °C; CONCENTRATE.
  -19.250 - SETTEMPERATURE between room temperature; CONCENTRATE.
  -20.778 - SETTEMPERATURE -78 °C; CONCENTRATE.

The organic layer was dried with sodium sulfate, filtered, concentrated, and dried under high vacuum to provide the title compound (56.4 mg, 0.104 mmol, 82.8 % yield) as a solid.
Annotation: COLLECTLAYER organic; DRYSOLUTION over sodium sulfate; FILTER keep filtrate; CONCENTRATE; DRYSOLID under vacuum; YIELD title compound (56.4 mg, 0.104 mmol, 82.8 %).
    0.000 - COLLECTLAYER organic; DRYSOLUTION over sodium sulfate; FILTER keep filtrate; CONCENTRATE; DRYSOLID under vacuum; YIELD title compound (56.4 mg, 0.104 mmol, 82.8 %).
  -16.323 - COLLECTLAYER organic; DRYSOLUTION over sodium sulfate; FILTER keep filtrate; CONCENTRATE; DRYSOLID under vacuum; YIELD title compound (526.4 mg, 0.104 mmol, 82.8 %).
  -17.666 - COLLECTLAYER organic; DRYSOLUTION over sodium sulfate; FILTER keep filtrate; CONCENTRATE; DRYSOLID under vacuum; YIELD title compound (56.4 mg, 0.104 mmol, 82.5 %).
  -20.230 - COLLECTLAYER organic; DRYSOLUTION over sodium sulfate; FILTER keep filtrate; CONCENTRATE; DRYSOLID under vacuum.
  -23.156 - COLLECTLAYER organic; DRYSOLUTION over sodium sulfate; FILTER keep filtrate; CONCENTRATE; DRYSOLID under vacuum; YIELD title compound (56.4 mg, 0.104 mmol, 82.8 hr under vacuum; YIELD unknown.

The solution was maintained at 95°C for 7 h.
Annotation: STIR for 7 h at 95°C.
    0.000 - STIR for 7 h at 95°C.
  -17.188 - STIR for 7 h at 95 °C.
  -17.536 - STIR for 7- h at 95°C.
  -20.061 - WAIT for 7 h at 95°C.
  -20.554 - STIR for (7 h at 95°C.

Then it was diluted with brine, neutralized with 2 M HCl, and extracted with DCM.
Annotation: ADD brine; PH with 2 M HCl to pH neutral; EXTRACT with DCM.
    0.000 - ADD brine; PH with 2 M HCl to pH neutral; EXTRACT with DCM.
  -17.698 - ADD-9; PH with 2 M HCl to pH neutral; EXTRACT with DCM.
  -18.808 - ADD brine; PH with 2 Mmg to pH neutral; EXTRACT with DCM.
  -18.888 - ADD brine; PH with 2 M NaOH to pH neutral; EXTRACT with DCM.
  -21.954 - ADD brine; PH with 2 M HCl to pH neutral; EXTRACT with water.

Die vereinigten organischen Phasen wurden mehrmals mit gesättigter Natriumhydrogencarbonatlösung gewaschen, über Natriumsulfat getrocknet und eingeengt.
Annotation: OTHERLANGUAGE.
    0.000 - OTHERLANGUAGE.
  -16.215 - OTHERLANGUAGo.
  -17.065 - OTHERLANGUAG.
  -17.542 - OTHERLANGUAG-2-yl.
  -17.931 - OTHERLANGUATGE.

The residue was purified by column chromatography eluting with ethyl acetate/petroleum ether (10:1, v:v) to afford the title compound (100 mg, 48%).
Annotation: PURIFY; YIELD title compound (100 mg, 48%).
    0.000 - PURIFY; YIELD title compound (100 mg, 48%).
  -17.172 - PURIFY; YIELD compound (100 mg, 48%).
  -21.125 - PURIFY; YIELD title compound (100 mg, 0.05%).
  -22.950 - PURIFY; YIELD title compound (100 mg, benzoyl%).
  -23.827 - PURIFY; YIELD title compound (100 mg, benzoyl).

1H NMR (500 MHz, CDCl3): δ 7.28 (s, 1H), 6.62 (s, 1H), 6.04 (brs, 2H), 5.97 (s, 2H), 4.60 (t, J=6.5 Hz, 1H), 4.24 (s, 2H), 4.20 (m, 1H), 4.09 (m, 1H), 3.13 (m, 1H), 2.97 (m, 1H), 2.00 (m, 1H), 1.85 (m, 1H), 1.27 (s, 9H).
Annotation: NOACTION.
    0.000 - NOACTION.
  -20.132 - NOACTION; NOACTION.
  -23.048 - NOACTION; WASH with CDCl3.
  -24.777 - NOACTION; WASH with NOACTION.
  -26.144 - FOLLOWOTHERPROCEDURE.

IR (neat, cm−1): 3361, 3215, 1600, 1515, 1472, 1337, 1273, 1181, 820.
Annotation: NOACTION.
    0.000 - NOACTION.
  -16.301 - NOACTION; NOACTION.
  -16.503 - WAIT for unknown.
  -18.978 - FOLLOWOTHERPROCEDURE.
  -25.534 - WAIT for mono1, ester NOACTION.

Preparation of N-(4-methoxynaphthalen-2-yl)-2,2-dimethylpropionamide.
Annotation: NOACTION.
    0.000 - NOACTION.
  -20.312 - WASH with N-(4-methoxynaphthalen-2-yl)-2,2-dimethylpropionamide.
  -21.938 - INVALIDACTION.
  -23.010 - DRYSOLUTION over N-(4-methoxynaphthalen-2-yl)-2,2-dimethylpropionamide.
  -36.256 - INVALADACTION.

The reaction mixture was concentrated under reduced pressure and diluted with water, neutralized with 1(N) NaOH solution and extracted with ethyl acetate.
Annotation: CONCENTRATE; ADD water; PH with 1(N) NaOH solution to pH neutral; EXTRACT with ethyl acetate.
    0.000 - CONCENTRATE; ADD water; PH with 1(N) NaOH solution to pH neutral; EXTRACT with ethyl acetate.
  -17.104 - CONCENTRATE; ADD water; PH with (1(N) NaOH solution to pH neutral; EXTRACT with ethyl acetate.
  -18.233 - CONCENTRATE; ADD water; PH with 1(pyrazol) NaOH solution to pH neutral; EXTRACT with ethyl acetate.
  -19.016 - CONCENTRATE; ADD water; PH with 6-(N) NaOH solution to pH neutral; EXTRACT with ethyl acetate.
  -19.137 - CONCENTRATE; ADD water; PH with 1[N) NaOH solution to pH neutral; EXTRACT with ethyl acetate.

The residue was dissolved in THF (8 mL).
Annotation: ADD THF (8 mL).
    0.000 - ADD THF (8 mL).
  -17.335 - ADD Compound #13; ADD THF (8 mL).
  -18.953 - CONCENTRATE; ADD THF (8 mL).
  -19.111 - ADD Compound #13 (8 mL).
  -19.589 - WASH with THF (8 mL).

The combined organic layers was dried over anhydrous magnesium sulfate and filtered.
Annotation: COLLECTLAYER organic; DRYSOLUTION over anhydrous magnesium sulfate; FILTER keep filtrate.
    0.000 - COLLECTLAYER organic; DRYSOLUTION over anhydrous magnesium sulfate; FILTER keep filtrate.
  -19.524 - PHASESEPARATION; COLLECTLAYER organic; DRYSOLUTION over anhydrous magnesium sulfate; FILTER keep filtrate.
  -20.762 - COLLECTLAYER aqueous; DRYSOLUTION over anhydrous magnesium sulfate; FILTER keep filtrate.
  -21.253 - COLLECTLAYER organic; dry magnesium sulfate; FILTER.
  -21.696 - COLLECTLAYER organic; DRYSOLUTION over anhydrous magnesium sulfate; FILTER filtrate.

It was cooled, quenched with water (10 mL), and was extracted with EtOAc (2×25 mL).
Annotation: SETTEMPERATURE room temperature; QUENCH with water (10 mL); EXTRACT with EtOAc (25 mL) 2 x.
    0.000 - SETTEMPERATURE room temperature; QUENCH with water (10 mL); EXTRACT with EtOAc (25 mL) 2 x.
  -18.879 - SETTEMPERATURE room temperature; QUENCH with water (10 mL); EXTRACT with EtOAc (25 mL) 3 x.
  -18.998 - SETTEMPERATURE room temperature; QUENCH with water (10 mL); EXTRACT with EtOAc (25 mL) dropwise.
  -21.032 - SETTEMPERATURE room temperature; QUENCH with water (10 mL); EXTRACT with EtOAc (25mL) 2 x.
  -21.147 - SETTEMPERATURE room temperature; QUENCH with water (10 mL); EXTRACT with EtOAc (25 mL3) 2 x.

Ausbeute: 2,3 g (80% der Theorie); Schmelzpunkt: 55°C C19H24N4O3 (MG = 356,4 g/mol); Massenspektrum: 356 (10%, M); 297 (15%); 285 (38%); 91 (100%)
Annotation: NOACTION.
    0.000 - NOACTION.
  -16.442 - NOACTION; NOACTION.
  -16.492 - NOACTION; COLLECTLAYER organic.
  -24.432 - NOACTION;‌(2.
  -26.153 - NOACTION;‌(2,3 g, 100%).

The reaction was sparged with nitrogen and then heated at 80° C. for 3 hours.
Annotation: DEGAS with nitrogen for unknown; STIR for 3 hours at 80° C.
    0.000 - DEGAS with nitrogen for unknown; STIR for 3 hours at 80° C.
  -17.079 - DEGAS with argon for unknown; STIR for 3 hours at 80° C.
  -18.990 - DEGAS with nitrogen for unknown; STIR for 3 hours at 80 ° C.
  -19.123 - -3-(DEGAS with nitrogen for unknown; STIR for 3 hours at 80° C.
  -19.753 - DEGAS with nitrogen for unknown; STIR for 3 hours at 80° C.
