# Supplementary material for: Automated extraction of chemical synthesis actions from experimental procedures
Source: Nat Commun. 2020 Jul 17;11:3601. doi: 10.1038/s41467-020-17266-6 (PMC7367864; doi:10.1038/s41467-020-17266-6)
Supplement: Supplementary file 6 — Supplementary Data 3 [file 41467_2020_17266_MOESM6_ESM.txt]

## Annotation Guideline

### Compounds and quantities

Enter the names of the chemicals and their quantities *exactly* as they appear in the text! Use copy-paste.
If several quantities are given, add each one separately as a `quantity` property.

### Solutions

If a recipe explicitly mentions the formation of a solution (or mixture, suspension, etc.), you should convert this in a `MakeSolution` action, followed by an `Add SLN` action, *which possibly has additional properties (dropwise, duration, atmosphere)*. 

Example 1:
> To a solution of 3-methyl-1H-1,2,4-triazole (7.3 g, 88 mmol) in DMF (75 mL) was added dropwise over 10 minutes a suspension of K2CO3 (60.7 g, 439 mmol) and NaCl (1.0 g) in DMF (10 mL).

results in:
* `MakeSolution with 3-methyl-1H-1,2,4-triazole (7.3 g, 88 mmol) and DMF (75 mL)`
* `Add SLN`
* `MakeSolution with K2CO3 (60.7 g, 439 mmol) and NaCl (1.0 g) and DMF (10 mL)`
* `Add SLN dropwise over 10 minutes`

Example 2:
> Trimethylsilylcyanide (0.93 ml, 7 mmol) was added dropwise to a mixture of p-toluidine (0.535 g, 5 mmol) and cyclobutanone (0.42 g, 6 mmol).

results in (note that althouth Trimethylsilylcyanide appears first, it is added last):
* `MakeSolution with p-toluidine (0.535 g, 5 mmol) and cyclobutanone (0.42 g, 6 mmol)`
* `Add SLN`
* `Add Trimethylsilylcyanide (0.93 ml, 7 mmol) dropwise`


If the text mentions a "ready-to-use" solution, do not convert it to a `MakeSolution` action but use it directly as such in the action. Examples:
* `... was treated with diethyl azodicarboxylate (40% wt. in hexane; 2.60 mL, 5.7 mmol)`: material is `diethyl azodicarboxylate (40% wt. in hexane)`, quantities are `2.60 mL` and `5.7 mmol`.
* `... was washed with sat. NaCl`: material is `sat. NaCl`
* `... was quenched with 10 mL of 1N HCl`: material is `1N HCl`, quantity is `10 mL`.
* `10 ml of 80 wt. % aqueous NaOH were added`: material is `80 wt. % aqueous NaOH`, quantity is `10 ml`
* `... was quenched with 20% sulfuric acid`: material is `20% sulfuric acid`
* `To the reaction mixture was added aqueous NaCl`: material is `aqueous NaCl` *(do not forget "aqueous"!)*


### Implicit actions

Do not forget implicit actions, i.e. operations that are not mentioned as a verb, but that must be considered for reproducing the reaction! *Try to think of what you would do in the lab.* Examples:
* `A solution of A and B in C is stirred` is converted to `MakeSolution with A and B and C`, `Add SLN`, `Stir`.
* `The organic phase is washed with A` is converted to `CollectLayer organic`, `Wash with A`.
* `After 10 hours, A is added` is converted to `Wait 10 hours`, `Add A`.
* `The organic phase is separated` is converted to `PhaseSeparation`, `CollectLayer organic`.


### Action synonyms

There are often several ways to say the same thing. Here we list, under each action type, other formulations that mean the same thing.

* `Add`: combine, mix (mostly), suspend, dissolve, charge, dilute, place, pour, treat, take up
* `Concentrate`: "the solvent was removed (under reduced pressure)", "the solvent was evaporated", "evaporated to dryness"
* `Degas`: sparge, purge, flush
* `Microwave`: irradiate (only with mention of microwave)
* `pH`: adjust pH, acidify, basify, neutralize
* `Wash`: rinse


### Sentences without actual actions

You should annotate sentences not corresponding to any actual actions with `NoAction`.

Examples:
* Analysis of the product: LCMS, melting point, yield percentage, ...
* Description of the mixture: "This effectively removes the red color." / "The solution turns yellow." / etc.
* Not part of the synthesis anymore: "Crude oil was used in the next step without further purification"


### Invalid / Unsupported actions

If an action type is not supported, or if it is not possible to include a crucial piece of information in the action you selected, mark this as an `InvalidAction`.


### "Stir" vs "SetTemperature"

The difference between both is whether it is associated with a duration (-> `Stir`) or not (-> `SetTemperature`).

Often, after reactions at high or low temperatures, recipes may mention "after cooling", "was allowed to warm", etc. In this case, the action should be `SetTemperature ambient temperature`.


### "PH"

For pH actions not explicitly mentioning the target pH, but specifying that the solution is acidified / basified / neutralized, you can provide, as a value for the pH, `acidic`, `basic`, and `neutral`, respectively.


### Ice-cooling

Ice-cooling comes up regularly in patents. 
Common sentences mention "ice bath", "ice-water bath", "ice cooling", "ice-water cooling".
In the annotations, convert all of them to the temperature `0 °C`, associated with the corresponding action (on Mac: press `Option/Ctrl+Shift+8` for the symbol `°`). 

For other cooling baths, look up their temperature in https://en.wikipedia.org/wiki/List_of_cooling_baths or http://www.larkinweb.co.uk/science/freezing_bath_temperatures.html.


### "Yield"

`Yield` refers to the product being generated in the reaction. 
It does not result in a mechanical action, but it can be a useful piece of information for post-processing.

Example:
> Purification with HPLC gives 10 g of the title compound.

Results in the actions
1. `Purify`
2. `Yield` with material `title compound` and quantity `10 g`


### "Filter"

When filtering, the compound of interest is either in the solid phase or in the liquid phase.
Try to determine from the context what is kept: "precipitate" (solid phase) or "filtrate" (liquid phase).

### "DrySolution" vs "DrySolid"

"Dry" can mean different things depending on the context. 
If a solid is dried, this typically happens under heating and/or reduced pressure (-> `DrySolid`). 
`DrySolid` has an `atmosphere` property, which can take the following values:
* if no specific information is specified: keep empty / unspecified
* "air-dried", "dried on air": `atmosphere="air"`
* "under nitrogen", "under argon", etc: `atmosphere="nitrogen"`, etc.
* "under vacuum", "under reduced pressure": `atmosphere="vacuum"

Chemists also speak of "drying" when they remove water from organic solutions, and this is typically achieved with drying agents (-> `DrySolution`). 
Try to determine which to use from the context. If it should be `DrySolution` but no chemical is given, enter "unknown" as the material.

### "FollowOtherProcedure"

Sometimes, paragraphs refer to procedures described in other parts of a patent. 
Examples:
> The compound was synthesized from of 5-amino-2-mercapto-1-(3-morpholin-4-ylpropyl)-1H-imidazole-4-carboxamide previously prepared from 3-morpholinopropyl isothiocyanate following the method described of cf. Cook H.  

> Using 3-(4-isopropyl-2-methoxyphenyl)-4,6,7-trimethyl-2,3-dihydro-1-benzofuran obtained in Reference Example 205, the title compound was synthesized in the same manner as in Reference Example 23.

In such cases, select the action `FollowOtherProcedure`.

However, sentences such as the following do not correspond to `FollowOtherProcedure`:
* "Compound number 102 (i.e., 6-chloro-5-(4-chlorophenyl)-2-trifluoromethylthiobenzimidazole) was prepared as follows." -> `NoAction`
* "The compound 100 (prepared as described in example 5) (4.2 g; 13.2 mmol) was added to water (8 ml)." -> `ADD water (8 ml); ADD compound 100 (4.2 g, 13.2 mmol)`


### OtherLanguage

For sentences in French, German, etc., select the action type `OtherLanguage`.


### Special cases

> The cooling bath was removed and the reaction mixture stirred for 16 h at room temperature.

In this case, let's stay closest to the text and have `SetTemperature room temperature` for the bath removal, followed by `Stir for 16 h at room temperature` for the second part of the sentence. This will make things easier for the model when there are variations of this formulation.

> The mixture was heated above 85° C. and maintained until reaction completion and then cooled.

"maintained until reaction completion" should be translated to a `Wait for unknown`. Then the other two actions must be `SetTemperature`.
